# Supplementary material for: Isolation, Characterization and Draft Genome Analysis of Bacteriophages Infecting Acidovorax citrulli
Source: Front Microbiol. 2022 Feb 3;12:803789. doi: 10.3389/fmicb.2021.803789 (PMC8851203; doi:10.3389/fmicb.2021.803789)
Supplement: Supplementary Table 1 — Putative open reading frames (ORFs) of Acidovorax phage ACF1, their predicted functions and detected conserved domains. [file Table_1.XLSX]

## Sheet: Sheet1
Supplementary Table 1. Putative open reading frames (ORFs) of Acidovorax phage ACF1, their predicted functions and detected conserved domains
No.	Locus taq (ORF)	Start	Stop	Predicted function	Protein length (amino acids)	Significant match	% identity	E-value	Conserved domains
									name	accession	description	interval	e-value
1	ACF1_1	1	225	hypothetical protein	74	no significant similarity found	/	/	/	/	No putative conserved domains have been detected	/	/
2	ACF1_2	329	502	hypothetical protein	57	no significant similarity found	/	/	/	/	No putative conserved domains have been detected	/	/
3	ACF1_3	527	1018	hypothetical protein	163	Pseudomonas phage VCM	34.78	8e-24	/	/	No putative conserved domains have been detected	/	/
4	ACF1_4	1021	1230	hypothetical protein	69	Pseudomonas phage phiK7A1	41.51	3e-06	/	/	No putative conserved domains have been detected	/	/
5	ACF1_5	1263	1565	hypothetical protein	100	uncultured Caudovirales phage	65	4e-39	/	/	No putative conserved domains have been detected	/	/
6	ACF1_6	1660	1776	hypothetical protein	38	Achromobacter phage phiAxp-2	42.86	0.0001	/	/	No putative conserved domains have been detected	/	/
7	ACF1_7	1988	2176	hypothetical protein	62	no significant similarity found	/	/	/	/	No putative conserved domains have been detected	/	/
8	ACF1_8	2351	2581	hypothetical protein	76	no significant similarity found	/	/	DUF2761	pfam10959	Protein of unknown function (DUF2761)	3-76	6.94e-08
9	ACF1_9	2578	2751	hypothetical protein	57	no significant similarity found	/	/	/	/	No putative conserved domains have been detected	/	/
10	ACF1_10	3167	3487	hypothetical protein	106	no significant similarity found	/	/	/	/	No putative conserved domains have been detected	/	/
11	ACF1_11	3728	3468	hypothetical protein	86	Agrobacterium phage OLIVR4	44.32	1e-06	/	/	No putative conserved domains have been detected	/	/
12	ACF1_12	4233	3781	hypothetical protein	150	Myoviridae sp.	30.97	0.0005	DUF1822	pfam08852	Protein of unknown function (DUF1822)	30-78	6.31e-03
13	ACF1_13	6722	4515	DNA primase	735	Yersinia phage YeP4	48.65	6e-148	VirE	pfam05272	Virulence-associated protein E	434-645	2.57e-71
14	ACF1_14	7057	6719	hypothetical protein	112	Corynebacterium phage StAB	34.15	0.0008	PX_SNX_like	cd06865	The phosphoinositide binding Phox Homology domain of SNX-like proteins	44-88	1.88e-03
15	ACF1_15	7275	7054	hypothetical protein	73	no significant similarity found	/	/	/	/	No putative conserved domains have been detected	/	/
16	ACF1_16	7553	7272	hypothetical protein	93	no significant similarity found	/	/	/	/	No putative conserved domains have been detected	/	/
17	ACF1_17	8010	7726	hypothetical protein	94	no significant similarity found	/	/	/	/	No putative conserved domains have been detected	/	/
18	ACF1_18	8145	8576	hypothetical protein	143	uncultured Caudovirales phage			/	/	No putative conserved domains have been detected	/	/
19	ACF1_19	9534	8557	hypothetical protein	325	Burkholderia virus DC1	62.38	1e-34	/	/	No putative conserved domains have been detected	/	/
20	ACF1_20	9657	9538	hypothetical protein	39	Acidovorax phage ACPWH	100	2e-21	/	/	No putative conserved domains have been detected	/	/
21	ACF1_21	10085	9804	hypothetical protein	93	Acidovorax phage ACPWH	100	8e-62	Paramyxo_ncap	pfam00973	Paramyxovirus nucleocapsid protein	23-64	9.87e-0
22	ACF1_22	10456	10082	hypothetical protein	124	Acidovorax phage ACPWH	100	1e-86	/	/	No putative conserved domains have been detected	/	/
23	ACF1_23	10692	10453	hypothetical protein	79	Acidovorax phage ACPWH	97.47	2e-49	/	/	No putative conserved domains have been detected	/	/
24	ACF1_24	10907	10692	hypothetical protein	71	Acidovorax phage ACPWH	100	8e-44	/	/	No putative conserved domains have been detected	/	/
25	ACF1_25	11185	10931	hypothetical protein	84	Acidovorax phage ACPWH	98.81	7e-52	/	/	No putative conserved domains have been detected	/	/
26	ACF1_26	11386	11198	hypothetical protein	62	Acidovorax phage ACPWH	100	1e-36	/	/	No putative conserved domains have been detected	/	/
27	ACF1_27	11573	12250	hypothetical protein	225	Acidovorax phage ACPWH	99.11	2e-159	/	/	No putative conserved domains have been detected	/	/
28	ACF1_28	12287	13678	hypothetical protein	463	Acidovorax phage ACPWH	99.78	0	DUF2800	pfam10926	Protein of unknown function (DUF2800)	5-439	5.58e-50
29	ACF1_29	13711	14430	hypothetical protein	239	Acidovorax phage ACPWH	100	3e-175	DUF2815	pfam10991	Protein of unknown function (DUF2815)	10-226	3.52e-29
30	ACF1_30	14475	14666	hypothetical protein	63	Acidovorax phage ACPWH	100	8e-39	/	/	No putative conserved domains have been detected	/	/
31	ACF1_31	14896	16929	DNA polymerase B region	677	Acidovorax phage ACPWH	100	0	POLBc	cd00145	DNA polymerase type-B family catalytic domain	309-454	7.51e-13
32	ACF1_32	16943	17164	hypothetical protein	73	Acidovorax phage ACPWH	100	2e-43	/	/	No putative conserved domains have been detected	/	/
33	ACF1_33	17157	17711	Exodeoxyribonuclease VIII	184	Acidovorax phage ACPWH	99.46	1e-134	DUF5051	pfam16473	3' exoribonuclease, RNase T-like	6-173	1.59e-52
34	ACF1_34	17713	18006	hypothetical protein	97	Acidovorax phage ACPWH	100	1e-65	/	/	No putative conserved domains have been detected	/	/
35	ACF1_35	17999	18268	Phage protein	89	Acidovorax phage ACPWH	100	2e-59	VRR-NUC-like	cd22365	Virus-type replication repair nuclease	3-86	5.54e-14
36	ACF1_36	18278	18514	hypothetical protein	78	Acidovorax phage ACPWH	100	5e-52	/	/	No putative conserved domains have been detected	/	/
37	ACF1_37	18511	19158	Thymidylate synthase	215	Acidovorax phage ACPWH	100	8e-163	thyX	PRK00847	FAD-dependent thymidylate synthase	1-208	4.94e-56
38	ACF1_38	19155	19436	hypothetical protein	93	Acidovorax phage ACPWH	93.55	1e-59	/	/	No putative conserved domains have been detected	/	/
39	ACF1_39	19454	19870	Phage protein	138	Acidovorax phage ACPWH	68.79	3e-65	NTP-PPase_DR2231_like	cd11530	Nucleoside Triphosphate Pyrophosphohydrolase (EC 3.6.1.8) MazG-like domain	9-109	4.74e-17
40	ACF1_40	19873	20046	hypothetical protein	57	Acidovorax phage ACPWH	94.74	8e-32	/	/	No putative conserved domains have been detected	/	/
41	ACF1_41	20043	21464	DNA helicase	473	Acidovorax phage ACPWH	95.35	0	DEXQc_bact_SNF2	cd18013	DEXQ-box helicase domain of bacterial SNF2 family proteins	6-242	3.21e-74
42	ACF1_42	21540	22355	3'-phosphatase, 5'-polynucleotide kinase	271	Acidovorax phage ACPWH	99.63	0	/	/	No putative conserved domains have been detected	/	/
43	ACF1_43	22352	22597	hypothetical protein	81	Acidovorax phage ACPWH	100	9e-53	/	/	No putative conserved domains have been detected	/	/
44	ACF1_44	22701	22961	hypothetical protein	86	Acidovorax phage ACPWH	98.84	6e-54	/	/	No putative conserved domains have been detected	/	/
45	ACF1_45	22977	23399	Transketolase	140	Acidovorax phage ACPWH	99.29	7e-94	/	/	No putative conserved domains have been detected	/	/
46	ACF1_46	23396	23620	hypothetical protein	74	Acidovorax phage ACPWH	100	9e-47	/	/	No putative conserved domains have been detected	/	/
47	ACF1_47	23613	23891	hypothetical protein	92	Acidovorax phage ACPWH	98.91	8e-62	/	/	No putative conserved domains have been detected	/	/
48	ACF1_48	23884	24087	hypothetical protein	67	Acidovorax phage ACPWH	100	1e-42	/	/	No putative conserved domains have been detected	/	/
49	ACF1_49	24084	24461	hypothetical protein	125	Acidovorax phage ACPWH	100	3e-88	/	/	No putative conserved domains have been detected	/	/
50	ACF1_50	24452	24679	hypothetical protein	75	Acidovorax phage ACPWH	100	1e-49	/	/	No putative conserved domains have been detected	/	/
51	ACF1_51	24646	25824	integrase family protein	392	Acidovorax phage ACPWH	99.21	0	INT_ICEBs1_C_like	cd01189	C-terminal catalytic domain of integrases from bacterial phages and conjugate transposons	211-364	3.26e-18
52	ACF1_52	25821	25997	hypothetical protein	58	Acidovorax phage ACPWH	98.28	5e-31	/	/	No putative conserved domains have been detected	/	/
53	ACF1_53	26344	26991	hypothetical protein	215	Acidovorax phage ACPWH	99.53	6e-159	/	/	No putative conserved domains have been detected	/	/
54	ACF1_54	26988	27464	hypothetical protein	158	Acidovorax phage ACPWH	98.1	3e-108	/	/	No putative conserved domains have been detected	/	/
55	ACF1_55	27467	27649	hypothetical protein	60	Acidovorax phage ACPWH	100	2e-36	/	/	No putative conserved domains have been detected	/	/
56	ACF1_56	27681	28067	hypothetical protein	128	Acidovorax phage ACPWH	97.96	2e-89	/	/	No putative conserved domains have been detected	/	/
57	ACF1_57	28064	28354	hypothetical protein	96	Acidovorax phage ACPWH	100	1e-65	/	/	No putative conserved domains have been detected	/	/
58	ACF1_58	28354	28653	hypothetical protein	99	Acidovorax phage ACPWH	100	2e-69	/	/	No putative conserved domains have been detected	/	/
59	ACF1_59	28650	28898	hypothetical protein	82	Acidovorax phage ACPWH	100	9e-56	/	/	No putative conserved domains have been detected	/	/
60	ACF1_60	28909	29127	hypothetical protein	72	Acidovorax phage ACPWH	97.22	8e-44	/	/	No putative conserved domains have been detected	/	/
61	ACF1_61	29614	29093	Rz lysis protein	173	Acidovorax phage ACPWH	100	2e-119	Phage_lysis	pfam03245	Bacteriophage Rz lysis protein; This protein is involved in host lysis	39-168	2.14e-22
62	ACF1_62	30189	29611	lysozyme	192	Acidovorax phage ACPWH	100	1e-141	COG3179	COG3179	Predicted chitinase [General function prediction only]	5-180	2.36e-37
63	ACF1_63	30404	30186	hypothetical protein	72	Acidovorax phage ACPWH	100	5e-43	/	/	No putative conserved domains have been detected	/	/
64	ACF1_64	32293	30401	hypothetical protein	630	Acidovorax phage ACPWH	99.68	0	/	/	No putative conserved domains have been detected	/	/
65	ACF1_65	32678	32298	hypothetical protein	126	Acidovorax phage ACPWH	100	5e-87	/	/	No putative conserved domains have been detected	/	/
66	ACF1_66	34141	32675	hypothetical protein	488	Acidovorax phage ACPWH	99.39	0	Laminin_G_3	pfam13385	Concanavalin A-like lectin/glucanases superfamily	87-230	3.07e-15
67	ACF1_67	35257	34145	hypothetical protein	370	Acidovorax phage ACPWH	99.73	0	/	/	No putative conserved domains have been detected	/	/
68	ACF1_68	37206	35308	hypothetical protein	638	Acidovorax phage ACPWH	99.84	0	/	/	No putative conserved domains have been detected	/	/
69	ACF1_69	39222	37237	hypothetical protein	661	Acidovorax phage ACPWH	99.85	0	/	/	No putative conserved domains have been detected	/	/
70	ACF1_70	39622	39227	hypothetical protein	131	Acidovorax phage ACPWH	100	1e-92	/	/	No putative conserved domains have been detected	/	/
71	ACF1_71	43695	39619	Tape measure protein	1358	Acidovorax phage ACPWH	99.63	0	tape_meas_nterm	TIGR02675	tape measure domain	574-647	6.52e-09
72	ACF1_72	44500	43787	Major tail protein	237	Acidovorax phage ACPWH	100	2e-171	/	/	No putative conserved domains have been detected	/	/
73	ACF1_73	45141	44647	Tail completion protein	164	Acidovorax phage ACPWH	99.39	1e-117	/	/	No putative conserved domains have been detected	/	/
74	ACF1_74	45785	45138	Neck protein	215	Acidovorax phage ACPWH	100	1e-154	Minor_tail_Z	pfam06763	Prophage minor tail protein Z (GPZ)	21-214	4.55e-03
75	ACF1_75	46120	45788	hypothetical protein	110	Acidovorax phage ACPWH	100	2e-75	/	/	No putative conserved domains have been detected	/	/
76	ACF1_76	47142	46120	Minor capsid protein	340	Acidovorax phage ACPWH	99.41	0	Phage_cap_E	pfam03864	Phage major capsid protein E	12-336	1.24e-93
77	ACF1_77	47824	47174	hypothetical protein	216	Acidovorax phage ACPWH	99.54	3e-149	HDPD	pfam02924	Bacteriophage lambda head decoration protein D	138-200	6.36e-05
78	ACF1_78	48889	47828	Major capsid protein	353	Acidovorax phage ACPWH	99.15	0	S14_ClpP_1	cd07016	Caseinolytic protease (ClpP) is an ATP-dependent, highly conserved serine protease	16-178	1.33e-54
79	ACF1_79	49268	48966	hypothetical protein	100	Acidovorax phage ACPWH	100	9e-67	/	/	No putative conserved domains have been detected	/	/
80	ACF1_80	49666	49265	hypothetical protein	133	Acidovorax phage ACPWH	100	2e-90	/	/	No putative conserved domains have been detected	/	/
81	ACF1_81	50210	49728	hypothetical protein	160	Acidovorax phage ACPWH	100	9e-116	/	/	No putative conserved domains have been detected	/	/
82	ACF1_82	50682	50212	hypothetical protein	156	Acidovorax phage ACPWH	100	6e-111	/	/	No putative conserved domains have been detected	/	/
83	ACF1_83	52199	50679	Phage tail fiber protein	506	Acidovorax phage ACPWH	97.62	0	Collagen	pfam01391	Collagen triple helix repeat (20 copies)	96-151	3.47e-12
84	ACF1_84	52531	52202	hypothetical protein	109	no significant similarity found	/	/	/	/	No putative conserved domains have been detected	/	/
85	ACF1_85	54587	52794	Portal protein	112	Corynebacterium phage StAB	34.15	0.0008	Phage_portal_2	pfam05136	Phage portal protein, lambda family	47-400	1.56e-119
86	ACF1_86	54802	54587	Head-tail adaptor	71	no significant similarity found	/	/	/	/	No putative conserved domains have been detected	/	/
87	ACF1_87	55921	55640	hypothetical protein	93	Ralstonia phage RsoM2USA	43.02	5e-21	/	/	No putative conserved domains have been detected	/	/
88	ACF1_88	59170	55946	Phage terminase, large subunit	1074	Enterobacteria phage cdtI	40.73	4e-144	Terminase_GpA	pfam05876	Phage terminase large subunit (GpA)	439-1018	4.36e-131
89	ACF1_89	59298	59167	hypothetical protein	43	no significant similarity found	/	/	/	/	No putative conserved domains have been detected	/	/
