# Supplementary material for: Isolation, Characterization and Draft Genome Analysis of Bacteriophages Infecting Acidovorax citrulli
Source: Front Microbiol. 2022 Feb 3;12:803789. doi: 10.3389/fmicb.2021.803789 (PMC8851203; doi:10.3389/fmicb.2021.803789)
Supplement: Supplementary file 4 [file Data_Sheet_1.FASTA]

>Acidovorax_phage_ACF1
gtgcaggtggtgcaggtggtgcaggtggtgcaggtggtgcaggtggtgca
ggtggtgcaggtggtgcaggtggtgcaggtggtgcaggtggtgcaggtgg
tgcaggtggtgcaggtggtgcaggcggtgcaggtggtgcaggtggtgcag
gtggtgcaggtggtgcaggtggtgcgctgcccctggccacacccagttag
cccaccactagggccgagactctaaaaacaattcagcaaacgcgaaataa
gtcttgcgcatcgtgtttagcgttcgttataattgagtcacagcagcagt
aaagcgtaacgcaacaggagtacacaccatggcccacaacgaatccgcag
cgaaccacgacatgagcgccgcctacggccgctatgccgatgaacgcgcc
cgctgggtgcaggtgctgggccggccgtccggcgcccgtcctgtgcgcaa
gcccgccaagcaatccgctatcgcccgcctcctggccctcttcgacctgt
aaatcgaatcactgaaaggaaacatcatgcaagcgatctccaaaagcaag
ccccttaccgaaatggaaaccgcagtagaaaactacatcacccaaaactg
cggtgcgtcctacgtcgtccactatgcgggggaacaaaaccgtgatggct
ggacgtgcgacgcctggaaattcacggccaagcgcggaagagtgtctgaa
tcgttcgactacttcacgggcacgtgggacagggagaccattcgcggcta
taaggccgttgtcatccccggggcaaaacacgtccgcgggcagtgggagg
cacaacgtccgcaagtgcctccaatcgcaggcttgctgcattctctgatt
acggatagcagcgctgccgaacaaactttcgcggcatggtgcaacgaatt
cggctacgacagcgatagccgcaaggtgatcgccacctatgaagcgtgcc
aaaaagggtacgaccaaatggcgcgcctgttcacgcggggcgaacgtgaa
actttgcaggagaattgactatgattacgtttgaaaacggtatcgacagc
cgcgcccgtgaagcaaaaaagccgaccgtggcccgcctgaatctcggtgg
gtccgcaggttgccgctatatggtgatcggcacgaattacggatatatcc
acaccacgggcggcgatgtccggacgtggaaaagcaagagcggagcctac
cgcgcagcgcgcaactacgtcggactgtaatacctcgacaaacacccaca
ggagaatagactatgaccaatatcatcaaaaacgggcaagtgatccgcac
atcaaagaatctgcgcggcatgctcgattacgcacgcgtgtcgcctgttg
tcggcgttgaatctgccccgcttaaagggcaggagatttgcggaacgatg
cgggttttataccaagatggtgcagagtgtcgagcgaacttcaagaacta
tcacatcatgattgacttcattcgtgcacggcgtagctggcgcggggcta
aacacgttatgcagggtgacgacatgggttacctgacgaagcccggcatt
atcgtaggcaactaatgaaccgcctcattctcgaaacggcgcaagccgcc
atcatcgccgccctgttcttcgggccgctttttgtctatatctggtgaaa
gggaaaatcatgctcggctacgcacaaataacaaaaacgcagttctacaa
agaaggtggattctctaataccagccttgtccgccgcatgcgtggcaact
cgtggcaatacttccgaaagctttgaacatgcgcaaacacacattgccag
ttcgtgacgacgttacggagatggaatatcaccgcccgcctaccaaatct
gaaattcgtttcggacatggcgcgacccattaccgaacgttcgcggtcga
ggaatgctgtcatccgggtacgcgagtaccgaaggcgtggtttgtcgcgg
acgatgggctgcggtactaccgttgaaaggaaaaatcatgcgcaaagccg
actacgccgcattggcagaaataatccgaatcggaagagaacgtgtaaaa
gcagaaattgcagaaccctataaggccgcacatctgcattcgctccgcta
cgtagccgaagaattcgcagcgcgcgcaagcgtcaaccgcgccgaattcc
tgaaagcctgcggtatcgaaccctgataccgccacccatcatcacgtgct
acccggcgcacgttaaacccggaaagccgataggtcggcccatttgaaag
agtgggccgacctttttgttttctgcaacctgttgaaaggaaaaatgcca
cgccatataacaccccgggtcatatctgcccgcaaaccggccgcctttgc
atgaccgtcgccgaggcctatgcgcgcgacgacagcccggatcgcacgtt
ctggacctacagcacgcctcgggccgaatccggcttagacccgtggcacc
tgcttgacgggcttgatgccagcgtgtcaggcgaccactatttgctcgac
tgggcaaacggccgtagcacgacagcgcagccgcaggcggcggtctacat
gcagcgcacagcagcagagcgcacggcgtgatccgcgcctccgccaccct
gtgcgggtgccagcgtccggaactggtctgcggggcttctggcgccgcgt
tccgggcctatgtggacccgtccggccgggccgccgtgctgctggggtcg
aaagacctggaccagcgctgcgccacatgcccagcgcgcccgctgacgtg
accgaccacgccgtgcgctacaaattccatagcgaacctgcgctgcaccc
gccaatggcaatttgtaactgaaaaaagtgggccgcctgcaaaaactgcc
cggacctgtaacagaaaaatccggccggacggcgtgcagtgtcttgagaa
cacttcgccaagccagaacgcggattcgcgctcgacccccggggtgggag
gggtcgcccgttccaaaatgaattttgacccccggggcgggaggggtcgc
ccgttccaaaatgaattccgcaagccaagtcccctccgtagtttcacgga
cttgaggccgatacggaggtgggatcgaccgctcgtccgcctcccgtctt
gccgcaccgcacaaactcggggcacagtccacactcgcttcacgaaaccg
aagaaggagtgtgtcgatgcaggacctgttgaactcggaaatccggacgc
tggcgctctccgtcggcgaggggcgtgcggccgaggcgatcgagttggcg
gcactcgcgagcgtggtgtgcggccacctgaaaatcacggctcgggaccg
cggtatgaacctgggctcgctgatggccctgcagagccgcctggtgcgct
cgtgggccgatgccaagggtgtgcgctggtcggaggtgatcgacgcctac
gacgcgatccagcgggccggcaagaccgcagcctatctggccgaggcgtc
caagcctgccgagtggttcaccacaagtcctcgctgaacaggccaagcgc
gtgcggggtggtgcgcagcatctcctgcccgcactcctgcacgtgcacca
aggcctctaatcgggtcaggaaggcccatttgtcgctcaggaagccctcc
acccctgccgacacctggctaggcgtcaaaccggccctggagagagcgta
gttcacgtcatggtgtcggccgggggcggccacgctcgccgtgaactcgc
ccatctggatcgctgccgccacgatcatggcgccaccccgctgcccgtgc
acagggagggggtattttgccggagccttttcacccgcatttcccacccc
acgactcagcgatcgtttcggcccccatttcccgcaaaactttttcgcgg
ggctttgccgggccgacgaccgggatgaggccggcggtctccaactcgcg
gcagacctgctgcactcgccgctccccgatgctcaggatgtggctgatct
cgcgcgtgctcacctcgcgctgcagcagcttggcaatcgtgccgcggcgc
aggtcgatctcgtagtccgacaggcgcggcacgttgatgtgctcgcccgg
ccactcttcgctcaggcgccgcgctgccgcgaagccgatcagcttgacca
gcagttggtcttcggccacctgcacgggcacgtagaggttgccggcatcg
ccgaaccaggccacgaggttgagcgtcgcgctgaaccccacgaccgcgga
gatgtcgtccaaggatgtgtttttcagtcccatcttcgacctttcacttt
ctgcaattgctaaccgatacggggtcgtgggtgctcggaccgggccactt
catcggcgggggtggccgccatgccgttccctaccttgttccctgttccc
accagttccccacgtttttcttactattcccccatacacatataccccta
caccccactacagtattcactttcttccaccctttaaccccattaggtag
gaacagtaggaacagtaggaacagagggggtgttttcagaggagagacgg
cttgttcctaccttttagccgacaatccgcaaggtgggatcagtgggaac
aaaggcccattttgtgccgttagaaatccgcacttttttgcgggaatagc
ccaatttgcgaaaaactgcagccattcgcatctcatctttcctcgcaatg
gctttttggtcgattccgatcgcgccgaccagcgcttccgtcgtcgtcgc
gaactcgcgcagagtgggaacatcctccccaaaaagtggccccttcaacc
actgctggacggcctcttcccacgagtcgtggaaggcaaactcgtcgtgg
acctggcgggccagacgctcagcggcagcccactggacgcccccggccaa
gaacaaacggcgagcttccgcccagcacagcggcgccacctgccgcaccc
ggtccaccgccacctgcgaaacgcgcactggcaaccagcgacggtgcccg
gtctcgtcggccaggaactggtccttgttggtgctgcccacgaagacgag
gcgccgcgggaacatggtggtgaactcgcggaacttcggcacccactgct
catgcgtgcgcgtgatgaacgccttgatggcctccagttccttggtgtgc
aggccgcgcaactcgccgatctcggcgatgagcttgccgcgcatcttgcg
ggccaagtcgtcgtccttctcggcgaaggagacctccgcgaagaagtcgg
gcgacggcaccagcgcgccgatcgccgtggacttgcccaggccctgctcg
ccgaccaagatgggcaccatgtccgccttgcagcctggtgacagcacgcg
cccggcgagcgccgtccacaggtacaggctcaccgcgcgcacgtagggcg
tgtcctccgcgccgaagtagtcgatcaggaaggtctcgcagcgcgaacca
ccgtcgtcctgcaagctgttgagccacagaatcgcgctgtcgaaggcgtg
ctcgctggccacggcctgcaccacgtcgcgcatcatctccttggagattg
gcccgaagccgttgctgcccgtctccaggtgcgcgcgcagccagacgtag
tccgcatcgccgaaggggcgccactgctcggagccgggcagcgcgagcat
gatctcgtcgcgaaagccgtccaggcccacgcgcacgccggccacgtcct
cgcggcgcagggccatgagcaggttgaggatggtcggcttgatcttgccc
gacttgtcccggtcgaagttgggcagcggttcgggctcctggtccaccgg
accgcccgtgccctccacgcgcacagggacaggctcgtcgtcgaagccgt
ccaccgcggtgagcgcgcgcgtgacctgctgggcccgctccgcgtcctcc
agccgcccgccatgggcgagcaccacgtgggcggtccaggcgtcgaacgt
gccgtgcagcgggtccgaggcatggtccgattgccacaggtcgtcgcggc
ccggaatggggcgcaccgccgcggcgcccgtggcggtgggaggggcatac
cggccgttgcggtgcaggctgtagccgtgggcctccaggatgtcggtgac
cgagtgctgctcgttgaaggccgcccggcaggcggacgagtaggcgagct
taccgtcaccggaactcacggccaactgcgccgtctcgccgacgaacagg
gtctgctgctcgcgcaggtactccacgtcggtgctcaggcgctcccacca
cacgagcaggtcggccggcggctcgcaggccatgtccagcgtgaggaagt
cgctgtactgctgctcccacggcccggtgccgtcctgcgagtagtacacc
gtgccgggcaggctgtcctgcaggttgggcgacgcggcgcgcaactccag
gatggtgccgtgggcgcagctggagaacttcacccagcgcaggggcgagc
cgggcggcgcgaggaacgtgatgcgcccaccgctccccggccgggtgctg
gaggtgggtactccctgcgtgcgcagcacgtccaggtcgaacccgcagcg
cgcgagcccttcgcggcaccgctcttcgctgtccacgtccacgctacaca
ggccgttggccgcgagcagcagcccgtacccgccggcgtcaggccgcacg
ctctcgacggccttgtggttccacccgtcaccgacggggcgcttgctgct
ggcgtaaagctcgacgagcttcagcccggcctggtgcagacgccgggcct
cttcgaactgtcctggggtcacgcactgccgcccttctcgatcatctgca
gcatcgacgtgatctgctcggtggtcaggtgcgcaggaggtgaatatcga
tcgtgcgtggcgcgcttcagtttcacccattcgacttgctgggcaacgat
cgcttcataggtcgtcttgtccggatagcaccgcgccacagtgccgtagc
cttcggtgctggcgaccaacgtctcggcgtcgatccgatatcggccggag
tagagccacttgcgccccacgcggtcgatcgtgacttccttgttgaggcc
tacgagccccgatacccagaacagcgtgtcaccgaccttgtacttcttcg
tgctcatgcagcaccacccttcttcggagacaggcgcacgaatcggtagt
acgccaaacccttggaccacgagcacgacactcgcccgtcattggtagcg
gcgcgcaacgccgtggccacggcccgtgcatcggtgccgaggtgcagcgc
gatcgacttggcaggatggctggtgcgcaactctttgagtgccagcaccg
cttgttcgcaggtgattcgtgtcatgcggcaccgcccttctgcagcttct
ccacggtggccttgcatttggccaagcgcacaccggcggccacgtagcgc
tcgtgcctcttggtcaagcgcagcccggcctcggcgatcgcttcttcgcg
cgtggagaacagttggtagctgtacttcagtccaacagacgaatcgagca
gatcagggtagcgatggtgtcggcgttcgacggtgcactcgcgaacgttg
agcgatggcgtgacgtaccacgccgtacaggggaatttggtaggagagaa
caaggctggcgacctttctgcaagtcgccgtcaggtggaggtccgccaat
aggagcgccagccagtgcccccgccgcaaaacgagggaatggcggacccc
cgcctggcggctctgcggagggggatgtaggaattggctggctgcgaaaa
gtatatcgcgtttgctaactgaatgtcagcaattcgtgcacatcgtggcc
agcgtcatcatgtcgatcgtgccgcactggtacttcttgtgcacgacgcg
cgacgcttcctggatgcgcatggcgagaccgctgttgcagcgcttgcggc
tgcagatggccaactggtagaggtagcccttggatgtgccggccagttgc
gcgaattcgtctcggcgctcgggcgtgcccagcgcgcggaggatcgcgag
cagcggggtctgcgcctccggcagttgcttgggggtgggagcgtcgttca
tgcccgccattttagcatctgcgaaatgcgatcgacaagcggcgccagtg
cgcagacagccggcccgtgacaaatgcgttgcgcaagactgcaatctgcg
atagtcttgctgaacactcaacgcacgcccgctggagggctcacgtggac
atcgccgagattcgcaggcagaacttgcgcgcgctgatcgagaagcacgg
cggcagcaagctggcgaagatgctgggctatgcgagcccgagtttcctga
gccagcaggccgggcccaacccgacgcgggaagtgaccgagcgcagcgcg
cgagcgtttgagaagaaactgggcttgccgcccggccacctggaccggct
gcccgaggcagaggacgccccgccggcggcacaagccatgagcccggacg
tgatcgcgaacgtcatccggctggtgggctcgctcatgcaggccgaagcg
atcgacgtgccggccccgcagcggttcagcgacgtgatcgcgctggccgt
gaccgacaccctggagcacggcggcgtgccgcgcgaacagcacatccgcc
gggtggtcaggctcctgaaggggtagagccgccttcctgccgcgcgcggg
cagcgtcgatcccgggccgcatgttcgttttcccgaacacggcgagatgc
caattcgcgagggcggcggccgtggtgatgatgtggtgctctgccttctc
ggcattacctgccgcgtgggcgtggagcgccttccccgccaggtagccaa
ccagccagaaccagtccgcgggggccttgccttcgtcgtgctcgctaggc
cagcgctggcgttggtgctctgcctcggtgctgacggcgcggagaaagtc
atctgcctgcggcgtgttgatgatcgcgttgaggcggtccacctccgcgc
gcagttctgcctcctgagcgggggcagcggcaccccagccctgcgcgatg
agccatgccaacaattcctccagggctccaaagcacatctctgcgtcgga
gccatccccatcttggaagcccccgaactgcgacgttgcgatgtcccggg
ctttcatggtgggcggcattggcatcttgccgaggttgacgtgctcgccg
cttgcgcgaacgcccaccacgtccacggtgtccgcatccgttggcgctgc
tcccgcatccgcctgggggcgcggggcagcacagcggcggcggacttcca
ttgcgaggcgccggaaggcgtcgaaatccacgccgtaggacatggcggtc
tcgaacgcgctacgggcgaggtcgtccacctcggagtcgtccaaggcggg
ctcggcctcctgggcggccggggccgcagtggtgagggcgtgcaggcgtc
gcaactgcgcggcggcgtctctgcacgtctcgtagtaccaccagtttgcg
gtatcttttgggcgcatatcccagtcccgcgcattcgcttggtggacctc
tgcttgctcggccaaggcgtctgccagacgcagcgcctcaggctgggatg
ccgccccactggcggccttattcgtatcggtcatgattcaatctctccac
ttggtaaacggccgaccggcttttcgccagacacaatcgacctcgatttc
ttgcaactcttcgtctgtgcagtcggcccggcgcagcgcctggtgcacgt
cgcacatggggttcacctcacagcacggagagcccggccgatgaggatag
tgaaggccaccgcagtggcagacccggtggcccgagtcccgcaggtgttg
ggtgaacagcctccagtccttgcgctgggtgcggcaggaggggcagcggt
aggtcacgtgggttctgtcttgttcgcgaaagcgaatttgagagtatcgt
tcgcgaaagcgaattcgagagccttcttctcggaccagccgtatttcacg
ttgagtttggcggcgagacgtccgcgcattgcagcaatgcggtctgccac
ccgccggtcgcgagtcattcggagccaccggcgagtgagttcggattcag
ccgccaaatcctcgaaggtcggtaaggccagtgtgtagtggacccggctg
cagagcgacagccgttcttctgtagtcgatttcacaggaagtcctccagc
gagacgggcccgctctcttctcgcaccttcgtcggccggcgattccgatc
cacgccatcggccttgcggcgcgcccggtactcgcgcatgcgcacggcag
ccggcgccgtgcccggccgcttcttgtcgggcttcttaccccagcggaac
acgggtacgaccgggcgatcgttcttgtctggtgcccagtcctcgacgtg
catctgctggccggcgcgcatcttcttgacccagtacgccacggcggtct
tcgacaacccgctgatggcgacgagatcgtcgtaggtgtggcccttggcg
gtaagcgccgtctgcatgcgcatcgccgtctctatcgtgttgcggcgggc
tgtcatgcaggattctccgcgaggccgcgccacgagccggtttgatgcca
gtaattgccgggtgtcgtgggacgttgctccgcagccgctacagcgcgca
accgatccgcgacaaaccaccgttctccatcccagcgagcgtaccagtcg
ccggattgctccgacttgcggcacgacacgttgtagacaccaggcccccg
cggcacctcgccgttgacgaaccaattggcgagcttggccatcacacacc
acccttcgtcagcagcgccgcacgcagacgatctgcacgggcctcgtaca
tgtcgcccttggcgctcatgccttcggcggcggccaccagttgctcggcc
tcggcgtggtgcagcagcgccaggcgctccgcttcatcgatcagttcgcg
ggccagttcgtcggcactgggcttgcggaaggggttgaagtattggagga
atttcatggaggtctttcaacggaagtaggtcagagaacgccggccatgt
gcaggccctgttgcacgatcaccaggatgaacgccaacagcgaagacgca
gccgtcatccctgccagaaaacccagcagatatgcacaagccccgaacgc
catggaaacatcgctcttgaaggcgcaggagtaggcccaccaccaaagct
tcatccacaagaacgcgaggacgaacgtcgcgatgggcagcccgaagaag
agttgccagaagtgcgggagaaagaggtgcgacacgacggtctttcttta
ggctgcacgagccgcgatgacgccgaacatgaagccagcagcgccagcta
cggctacggcgaaccaagcggaacgaatcgtccggtggaacagtctttcc
ttgatcgagtcgtgcacgacccataacagcggcagaacacaaacggagag
accgatgggcatgaggattggtggaacagtaatcattggctggctttcgt
gtggtttgtcgttactgacaactgcactttagcgtaggtctttcgtcacg
cgcaacgactttcgcggattgtcctctgttcgtgtcggatatttcgcaaa
tgcgaaacgtgcgatacactccggtccactcgatgcgccgcaccgagcac
taccgaagacacggagaaatcaatgacgatcgaatcgaaactggacgaac
agaccgaagttctcaaaggtatccacaccgcactgcagtccttcctcgca
gccttcgccgctcagggcacgcccgccgcggcacccagcgccgacgcgcc
ggtcgaatccgccgcacccaagggccgcggccgccccaagaaggacgcca
ccgccaccgacaccagcgcggccgacaagaaccccatgggcctcgtggac
ggcgatcccgagggcacccgctactgggtgagcgacacgcaggtctacgc
ccagacgcccggcaaccccgatccggaagaccagtccttcaagatcagcg
gcgcggccgagtacctgaccaagaaggaggcgctcgccgcaaaaaagccg
gacccggcgcctgcagccaccgcccagacgagtgcgtcttccgggccttc
tgcaactcccgctcaggccactgcctcggacgtgaagtgggacaccgtcc
tgcaggcgatcgtcacgctgaataagctgccggctgaacaaggcggcggt
cgtgaagccgtgctggccgtgctgaaggagttcggctgcgaaggcaagct
cgtgcgcgaactggaagccctcggccgccacgccgaaatcctgaagttcg
tgaacgaccagatcgcgggcggcgcggcgtcggacgatctcgggatttga
cccgagtggcgattcggcacgaacaggaggcgcaccgtgggtagctatca
cgcagtcaagagtccgtcttcggccaagcgctggggtggtcgggaagcgt
gcaccgcatctatcggtgcgcagcgcggcatccaggccagcgggggcaac
cctgcgtcttggcgcggtacctgcggccaccagatgtgcgaggaaatgct
gctggacgagtccatcgacccgcagagctacctcggtcgcacgatggtct
tcgaaggcagcggtgttcccttctgggaggacaccaaagccaccgtggat
gacgtgctgggtctggagtacgaacctccggcggaccgagccacgatcgt
ggtggaccagacgctgatcgacgagtgcatgacgcacgtcggctatgttc
gcgagcgagtgttgctcaccggcggcacgttgttcgtggagcagtcggtc
ccgatcgaccacatcacgggcgaaacgggagcgacgggttctgcggacgt
ggggctggtgtacggcaccacggtcgaagtgatcgacctgaaactgggcc
ggaacctcgtcgaggcattcgacgtggtggtcgaggcacacgaggacatc
atcacgggcgcctacgtgcccgcggagatcgaaccgtatgagcagatcgc
catgtacgcctcggggttcatgcgcaagctggacgggctgttcgactttc
gcgacgtgatcctaacgatctcccagcctccactggcgcacatgagccag
tggtccggcacagtcgcggagttgaacgtcgttatcgatcgtctgcgggt
tcgctcgcaggagtgcgacacgaaccccgtgtttcgccccacgaattcga
actgccacttctgccgcgcgtcgggcaactgcgccgcgcagaccaaaaag
gtggctgaactcgcgctcgaaggcttcgccgacgagccggcaccgcgccc
ggtcggcgacatggaactcggccaggcgttcgcgctgctgccgatggtct
acgactgggccaaggcgatcgagagccgcgtgtacacgaagctctactcc
ggcgagcgcgtgcagcgcgcggacgggatcggctacaagctggtcgatgg
gcgcaagggtgcccgcgagtgggagaacgaggccgaggccgaagcgctga
tgaagaagatgcgcatcaaggccgacgccatgtacacccgcaagctgatc
tcccccgcggcggctgaaaagctcgccaaggcgccgaaagccaagaaggg
ggagacgcctctgccgcctgtgctcggacccacccagtggaaccggctgc
aggcgtgcatcacacaggacaaaggcaagctcgccattgccctcgaaacg
gacccgaggcccgcagcgcccaccgcggcggcaggcttcgaagacgtgcc
acccgctgacaacagcgatcttttctgacagtcgaaactctgaaacctcg
aaagctagcaatggcaaattttgcatcctccgaatccgtcatcctcaagg
gcctgcgcgcagcttggttggacatctttgaacccggcgaaggcatgaac
ggcggagcgccgaagttcaagttcgtcggcctcatgacgcccgaccagac
ccaagtggacaaggtcaacaaccaggaggtgacgcgcaagacgctcgacg
tggccaaggcagcgatgctggaagcagcgaccaagctctggggcgagaac
gccgccaacatggtgcggtccatggcggccaacagccgcgcggtgcgcga
cggcaatgacaagatggccgacgacggcactgtgcgccccgagtacaagg
acatgttctacgtatcggccagcagcaaggcgtccgtcaagccgctcgtg
atcgcaccgaagttgatcgccaatgttccggtggttctcacgaaggatgg
ccgcggcttccacaacggccgcgacgtgacggacgaagtgggctatgcgc
tgaaggctccctatcgcggctgctatgtgaacgcgaaactggtgttcact
gccggcaagtcgttcaagggcgccgacggccagatcatcccgaaccaggt
gttcgcccgaatcgaggccatccagttcgtgcgtgacggcgaggcgttcg
gcgccggcccggccaacgcggaaggcttcagcgacgaggaagtcgatacg
tcggcggccggcggcaacgacctgttctgatccacaacctacggggcttc
ggccccttcttctgaaagaccaccatgaacatcaaattcaaacaaggcca
agccgtcatcgccacatccagtcgcaacggcatcaagaccccgggccgct
tctggtcgcgaagcaccgcggaaggaacgggcgagtggatcgaggtgaac
accgccgagaagggcaagccggccgagatcaagcgctaccgccccaagca
ggtgtcgccggcctgacgggctcttcgcggagaggcgctggtcgcttctc
cccaaagactctgtgggcacgcgcgatccgcgccgggaattgaccgcccg
gtaaccagccccctatcgctaactgagcacgtcccacctggacattcttg
cgtgctcggggtgcgcacaccgtcgcgcgtgggcaagaaagtggacggga
attcggggaacggtcacacgaacattgaagtacagaaagatgaagatgag
gaacgtagaaaagacgacgctggtcatggatattgagtgctaccgggact
acttcctggtgatgtttcggcgcgtcgatacgggactcactcgtcactac
gagcaatacggagacctggcgctggacgtggtcgagattcggcgcatcat
gagcatgtaccggatcgtcaccttcaacgggatcaattacgacatcccca
tgctgaacctcgcattgcgtggggcttcgtgcgaggaactgaaggcggcc
agcgactccatcatcgtcggcaacctgcgtggctggcagttcgaacagca
gcgcaacatcaagacgcctcgcgactgggaccacatcgacctgatcgaag
ttgcattcgggcagggatcgctgaagctctacggcggtcgcctgcacagc
aagcgtctgcaggaccttcccatcgatccgtcggcgtccatatcgccagc
gcagcgcgccgaattgatcgcgtactgcggcaacgatctgcagacgacga
tcgatctcttcaaccatctgcggccacagatcgaactgcgtgagcgcatg
agcgcggagaacggtctggatttgagatcgaagtccgacgcccaagtggc
agaagcggttctgaaaaaactgatcggcaacatcatcgggccgatatctg
ccccgaaaatacccgccggaacttcgttcaaattcaccccaccggactgg
ttgcgctacgactccgaccaacttaaatctgtgttccgagatgtggttga
ctcgacgtttttcgtcaccccggaaggtggcgtgaccatgccaccgacgc
ttgacggtcgatcggttgcggttggcggaagtgtttatcgaatgggaatc
ggcggcctgcacagcagtgagcagggccaggcgttcgtcgctgactcgaa
atacgccatcattgacagggatgtgcagtcgtactacccgtcgatcatcc
tgcagtgcaaactttccccgctacaccttcgcgaacagaacgcatttttg
cgtgtgtaccaggggttggtgacacgccgcctggatgcaaaaaagcgagg
tgacaaggttagtgcagacgctctcaagacctcgataaacggatcgtatg
gaaagctgggctcgaagtattcgtcgctttactcccctcacttgatgatc
caagtgacgttgaccggccaactcgctctgctcatgctgatcgaacgcct
tgagcaacgtggcgtgcgtgtaatcagcgggaacacggatggtatcgtca
ttcattgcgagcgagcacaggaagtctcgctgcaggacgttatcgaatgg
tgggaaaggaccaccgggttcgtcaccgaagagactcggtatcgcgccat
cttctctagggacgtgaattcctacgtggcgctgaaggaaggcggcgggg
tgaagggcaagggtgcattcgcgccggtgtcgatcgccaagaacccgcag
aacatcatctgcaacgaagctgtgaccgcattgctggacaagggtgtgcc
gatcgagcaaacgattcgctcgtgtaccgacatccgcaagttcgtcaccg
tgcgcaccgtgcgcggtggcggtgtccagatcacgcacagccgctacgac
gaatcgctgacacccggcaagaagcgtgatgtgctgctggaagccggctg
gttccaaacgaatgaaggcccgctgactaaggcgcgcttcacgtacatgc
cgcacgaacccgactacgacgttgaaacggcctactgcatgcactgtggg
gaagacacgatccgctatctcggcaaggtcgtgcgcttctacatcggaca
ctcgtcgatcggcgcgatctactacaaagaaaaaaacaagtcgggccggc
gaaacaaggtgccgcgcagcgacaatgcagtgccggtgatggagttgcca
gacgagttccccaacgatgtgaactacgagcactacatccgcgaagcaca
cgaaattctgaacgacatcggcgcgtctgaggacaagcgccggaagctga
tgttcggcgagtctgccgacctgttctaagaaagactgacctatgaccac
caccgacctcgacgactcggaccagcgtgcggaccgcatgctcgatggta
tggccgtgaaccgcgagcgcctggcgcgcgacaccaaggcgttgaccgcc
gaactccgcaactggcgccgcgctcacgaacgcgcagaatcgcgggagcc
cgagaaggcttccgactggggctccgccatggacgaacttctgcggaggg
cgcgccgtggctgagttcttcgatctcatgatcgacacggaaaccgcagg
gctcccgcccaccggcgccctcatgtcgattggcgccgtgttctttgacc
tgaagacgcagacaaccggcccgacgttcctgcgcaccgtgcacctggcg
actgccgtgcgcgacggcggcacgatcgatccgagcacgttcctctggtg
gctgggccaatcggaagaggcacgcaagggcgtgcgcttcggcgggcagg
acatccgcaaggtgctgcaggacttcagcgactggatcgccgagacctgc
cgccacgaggacgtgcgcccgtggggcaactccaacgccttcgacttggc
gatcgtcggcggtgcgtaccagcgcgtcggcctgaaggcgccgtggtact
ggaccaacgagcgcgactttcgcaccgtgcgcaacctctatccgtcgatc
gtgtacgacccagccgagaagggcgacggtgcgcacaacgctctcgcgga
cgcgcagttccaggtcgagcacctgtttcgtatcgctaatcgtcacaaga
aaggaacctgacatgcacgttatctctccctccggaaccgtccacaactt
tcccatcgcgcaccatgcggcgccagtggatggcgtgacgcgcctctacg
cgagcaccgacaagaccgaatggattgccgatgtaccggccgactggctc
gtcgtcgccggcagcccgaagcgtgtgccggagacggaaatccacgccag
cgagacgcacttcgtgcagcagcacgaggaccgccgccaacgtcgggtga
tctccctgttcggcctgatcccgctcttcacgatccgggtgggcctcgat
gcgtgaatccaacatcgaagactacctgcacacccgcgcccgcgcgctgg
gtggtgactaccgccgcgtggcctggatcggccgcaagcacgcgagcgac
gacctgatcctgctgccgggccggcacctgctggttgaatgcaaaaaacc
cggcaagaaggccaccgccggccaagcgcgcgagcacgagcggctgcgcg
cggccggcttcgaggtccacgtggtcgcgacgaccgcggagatcgacgca
atccttcccctcaactgaaagagacctatgcccaccaagacctacacctt
ctcgcgcgagcaactgatcgcagccttcaagcaatgggggacggcccacc
gcagtggcggcacgctgccgcacgcagacgcgctcgcgctaccgatcgac
gaaaatgcagagcgctccgccgacacgttgctcgaatacctcgaagccgg
cgacttcccgctgggcaaggcgtgcgacctttcgagcgacggcacctgcg
aggcgtgccaatgacctccgtgaaactccaatgggccacgcccgacattg
acgggcagatcgcctaccaggcgcgcgtgtccaaccccgacaaccaggac
aacccgcagatcgccggcctgctgaactactgcatgcgcgaggggcacgt
gagccccttcgagatggccaacgtgtgcctggagatcaacacgacgcgcg
acatcgcccgccaaatcctgcgtcaccgctcgttctccttccaggagttc
agccagcggtaccaggacgcgacgaagctcggcgacatggtcgaacgcga
gtgccgcatacgggacacgaagaaccggcagaactcgctgccggctgggg
acgaagcatgcgaactgtggaacgcgctgcagatgcaagtcgcacacgtg
gtggcggattgctacgacacggcattgaaggccggtatcgccaaggagca
ggcccgcgcactgctgcccgagggcctgacacccagccggctctacgtga
atggcacgatgcgctcgtggattcactacctcaagcagcgcctgcacccc
agcacgcagaaggagcaccgcgaggtggcccagcaagtgctgaccgtgct
gcgcccgctggcgccgatcaccatggaagcgttcttcccggaaggtggtg
cagcatgacccgccacatcaccttcaagaagaacggtgtcacccgcgagg
tgaaggtcggctacgcctggacggtggccttgttcggcccgctgccgttc
atggtccgtggccactggtcgtggtgcgtgctcaccgcggtgctctgcat
gttcacctggggcctcgccggcatcgcggtggcggcatacgcgaacaagg
ccacggcccgctggctctgcgagaacggctggacgatcaccagcgatccg
gacgacgtacccagcgagtgggaaattgcaatctgacacgaaaggaagaa
gacatgacgatcaacagcatcaagaactggttcgaacaggctgtgccgaa
ccccactgacaagaaccgtgccgtgcagatcgggtgccactacgaagaga
tgagcgaaatggcctcggcgctcgggaaccggctgactgccaagaatctg
gagagcatgggccgcgggtacaaaaccgcctgcagcgggaaccgttttcc
ggagatcgaccgcaaggaactgcttgactccctctgcgaccagatcgtca
cggctgtcggcgtgggccacatgttcgacctcgatgtcgagaccgcgctg
gccgaggtgaaccgcagcaactggtcgaagttcgtggacggcaagccggt
gttcgacgcgaacggcaagatcgccaagcccgacacctacagcccaccag
acctcacgcctttcgtctgacgatgctcaccgcccaagaacaagagcgaa
tcctggcgtgcgtgcgaacgctcgccaatgtcgaggtccaagtcgatagg
cggcgcaagagcggcatcatcagtccgcagtcgatgaaagcctctcgtga
acgcgcgtgggacaacctgcgcgacctgctgaaagaagttggatgagccg
ttacatcccccgcccctaccagcccgccatcacagaccacatctttcggc
tgccacgctgcaacgtgtttgcagggatgggcgtgggcaaaacgccggcg
accctgcaggcgatcagcgacctgctgctcttcggcgaggtgaatcgtgt
gctcatagtcgcaccgaagcgcgttgcgcaacacacttggcccggtgagg
tggcgaacttccgcgagtccttcggccacctgcggatcgcggccgcgatc
gggtcagacaaggagcgccgcgcggcgattgattcgggcgccgacatcgt
gacgatcaactacgagaatctggcctggatcgtcgagcactacggcgaga
cctggccctttgacatgatcgtggccgacgaggtgagccgcctgcagggc
ctgcgggtcagcctccagaccagcaagagcggcaagaaattcctgaccgg
ccagggaggctcgcgcgccaaggctctggcccgagtcgcgatcagccgcg
tgaagcgctgggtgggcctcaccggcacgccggcctccaacggactggaa
tgcctgtggggcatctgctggtacgtggacgccggccagcgcctgggctc
cagcttcacggccttcagccaccgctggttccgcgctgtacccggctccg
acccgcagcgccagcagatcgaaccactgccctatgccgaagagcagatt
cgcgcggcgatcaaggacgtcacgatcgcgatagaagcaaaagatttctt
caaattacccccgctaatagaaaataacatcctgctcgacctcccgccgg
ccgccatgcggcagtacaaggagatggagaaggcgcttttcaccgagatc
gccggcgcgcagatcgaggcgttcaacgccggcgcgaagacgcagaagtg
tctgcagatcgcgagcggcggcatctacctcgacgataagggcacgtggg
cgccggtgcacgacgtgaagatcgaggcgctgcagagcgtcatcgaggaa
gccgccggcatgccggtgctcgtcgcctaccacttccagagcgacctcgc
gcgcatcttgaaggcgttcccgaaggccgtgcacctcggcgccgatccga
ccatcatcgaccgctggaacaagggccagattccgatcctcgtcgcccac
ccgcagtctgcggggcacggcttgagcctgcagcacgggtcgaacatcct
gtgcttcttctccagcaactggagtctggaggccgacgcgcaaatctgcg
aacggctcggtcccacgcgccaagcacagagcggctacaaccgcccggtg
ttcatccaccggctgatcgcccgcggcacgctggaggaagtcgtggtgcg
ccggctcaagacgaaggccagcgtccaagacgccctgatggaagcgatga
aaatttcccgctaaagcccgctcatttccgcttgcgcgttcatttcgcgt
ttgctaacatgccgtttgtctacacacgaaaggaacgacatggcagtaaa
cggaatcgaactcgcggtgggccaggtctggcgctgccgggatggcaagg
agcgggagatcatcgagcacgatggtgatgacatctacccgtgggacctg
cgcgacggtctgtgcgtcaccgatcagggcaccgagtggcacgatgggga
aaaatctagcattgactttgtcgaactcgtccgcgacgagaacggcttca
cgatctggcgcggagggaagcagccggaagagacgaagggcaagcgggtc
gaagtgcgtttccgcgcgacagatgttccgaacgcggtcggcgatagtga
ggccgacagttggcaacactacaattcgccgtcggacatcgtcgcctaca
agatcgtccaagacgccagcaccgatcaccaagttctcgctgacgagttt
gtggccgcgagcacgcccattactcccgacgaacacgcccgcgctgccga
aatgctgtccgacctcggctatcgctgggacggtcaggcgtgggtgcagg
atgtggcccctgcggcggccgaaggcgatgcgcgcgagtacaccggcggc
agcgtctcctactacacggtggctgtggaccacccgacgtccggcggaac
gccctacgcggccgagtgcaacgacctgatcgaagcgctggacctgaact
acgccgaaggcaacgtgctcaaggcgctgtggcgcatcgccgccatgcgc
atgggcaagagcaagcgcggctacaaggacggagtgtacgacgccgagaa
gatcgtgttcttcggccagcgggtgctgacgcagcagaaaggcggtgcag
catgaaccaacccgcacaccccaaggacggcgggcccgcctaccccacgc
tgatgaagctcggtgacatggccgtggctgaaggcggcatgtccctgcgc
gactacctcgccagtcaggcactggccgggatgtatgccgcattcaaaca
ctggcctcgaatcggcgagcacgaacgtgtggcgaacgaagcctaccaag
cggccgacgcgatgctccgcgcccggcaggaaggcggtgccgcatgacca
ccgagagcatcgccgtcggcgtcgtgtgcctgctggtcggcaccatcctc
ggcatcgccttcatgtcgatgctgcagatcaatcgtgaaggagacgaaga
atgaccatcgacatcggtatcgcgctaatgatcgcagcgatcctcatcct
ctgcatcctgacctatcgggggaacctccgagaccgtctgcgcattgacg
cgctgcaggacaacggctggcaggtgggctacatcgacggtgcgttcgcg
gtgctcggcggctcgcctcggcgcgtgatcggcgagtcgggcccggacct
gcgccacgtcatcgaccgcgctctgcaagtcgctgaggcgcaggcagacc
accgggcctgacggcgaggagcacgcatgcccaagacaatcgacctgtcc
accgtgtcgccggagcgcgcagcacggctgctgcgcaaccgggagcaaaa
gaagcgggagtacgaacggagaaaagaagtgatccgggcccgcgccaagg
cgtggcgagaagccaaccccgacaaggaacgcgagtttggcagagcatgg
cgcgaggctaatcccgaacgtgccgccgccaacaagcgcgccgactacga
gcgtcaccgcgaacgccgattggccaaccaagcgcgacgcgacgaagact
taaccgatgccgtggtgcgctcccgcgtagcccaccagggggtcgatctc
ggcctcaccagccgcgacattccggacgaagtgctcccccttttccggac
acaaatgctcatcaaaagggaactccgtaagcagaaagcagcatcatgaa
ctacgacgatctgacccaagaactctcggcgctctacaaggacatcaagg
ccaagaagatcgagcccgccctggcgcacgagttgaacaacaccgcgcag
aacatccaaggcgtcatccgcctcggcctgctgaacgccaagctgcagaa
ccgcgctccggacctcgcgttcttccgcgatgctcgcaaggcggctgtga
agggcggcaatcgtgcctgaaacccgcatccatcttgatggcggcaagta
caccgtcatccacaacaacggcactgaactgcgcgcgcttcgcgatggcg
aaccttggcgggaccttgcaggcgacaggttggtgctcgcaatggcacaa
gaacttgaagaccttcgagtgcgtctcgacgaggttcactcctggatcgt
atgtgcggtcatttccaccccggcagacatgatgcaaaacgccgagcaca
tctgcgcgatcacggcaccgaaggagaaccaaaatggatgacgccgacat
cagcgcagcgcgcatggaagcagaagagccggcgctgcgcgcggcctgca
agaagcccgtcggcccggcgcccaccggccggtgcctctactgcgacgaa
gtcgtcggtgatcaccagcggtggtgcgacgcagggcaccgcgacctgtg
gacgcgcgagcagacgctgcggggaggtgggcgatgacagatagtgaaat
gctggagctggcggcaaaggctgcaggctacgacgtgcgttggcacgagc
aatgggcgtgctacgtgcacgtcgcgccgcacaacactgacaacccgcca
agtctggcgggccagcgccaagtatgggtcccgctcaccgacgacggcga
cgcgctgcgcctagcggtgaaactgggcatccgtttccaatacgaccgga
atgcgccaccggaactagggttgccgcgtgagtgcgcgacggcgctcatc
aacgggcgctggtatgccaaggctccggcgcatggtggcccagaagccgc
cacccgtcgcgtcatcgtgcgtgcagcggcagaactcggaaaggcggacc
aatgccgctgaagctcatctctgctttctgccaggataccgggtacaccg
agaaggccgtgcgccacaagatgaccgacggcacgtgggtcgaaggtcgg
gaattcgtcaaggccccggacggccggctcatggtggacaccgacaagtt
cgacgaatgggcgcgcagcgccgacaagctcggagtgagcacgaaatggc
aacgaggcaaggccggcccgtcggcgtgaaggctgccggtgacggcatcg
aggtgcggttcaagctgcaaggcaagaccatgcggccccgtctctcgatg
ccggccaccaagtccaacctgctacatgccgccctgcaccgggagaaggt
gctggaggcggtggaccgcggcacgttccgcatggccgacttcttccccg
actaccggctgcgcgagcggctgcgcgaggtggagccggccagcgggcgc
acgctgcaggactgggtcggcgtgtgggagccgctggccgcgcgcgagtt
ggagcactccacgctgcgcatctacctgcggcacctgcgcgcctactggc
tgccgaagttcggcgcccgccggcccgaggacatcggccacgaggccgtg
gtgcggcacctggcgctgctcgccaagagcacgcccgagcgcccggggct
ctcccgcaagacccagaacaacatcctgatcccgctgcgcgcggtgttcg
cgctgatccagcgctcgaccaaggtggccgaccccacggccggcatcgtg
aacctccgggtgcagaccgcggagccgggcccgttcaccgccgaggaact
gtgcgcggcgctcgcagccgtcgagcggaaacacggcgccgaggtgcggg
actacttcgcctttgcggcctacgccgggctgcgcaccagcgagcagatc
gcgctgcagtgggccgacgtcagcctgcgggccggcacggtgcgcgtgca
ccggagccgcgtgctcgccagcgacaaggcacggaccaagaccgcccggg
agcggctggtggaactgaacgtggaggcgcagggcgtcctgctgcgcgcc
cgcaccgggccggcgggccacgtcttccgcaacccggccaccggccggcc
ctggaacgacgagcaggagcagcgccggctgtgggccagcgcgctggagg
gcagcggggtgcgctaccggccacccaaggaactgcgggacacctcggtg
accctggcgctcgcgagcggcgccgacccctggtacgtggcccagcagca
cggccacagcctgcaggtgatgctcaagagctacgcgcgctggattccga
gcgccgaccggggccggaaccgcgacaagatcaaccaagcgctcggcgtg
gccgggcagaaagaaggagtatgagccacctcgcagccctctacctcttg
acggcggacaccccgctgtcagatgccgcccagcgggcgctggtcctagt
cgtcatcggggcggctctgctcgtcgcagcagtgattgccgccttggcga
tcgacgcttggaaaaccagaggcaagcagaaagatggcggtgggtaacgg
attcgaaccgttgatgcaggtttgtgcccgcatgctcccttagcagggga
gtgccttcgaccgctcggccaacccaccacgtgtcacttcgcgcgtcact
cgaaaagtcggatcgtctccaagtgcttgatgtttcggaacaacatcgtg
tcaggacggagggattcgaaccctcaaaaagactttccaagcccttgacg
caccgacacgatctcgttaaaaaccaggacgttacttaaattttatgccc
gcaaggccccgctgatttccgtagaagtgtcacttcaaccgtgtcacttc
gactttcctgcaaaccccaacgaagagttggagaaagacttatgtgacga
acgaaaacaagctgaccctgcccaccgtgcccgatgggttcaccccctgg
ggcggtggcgagcagccggcggaaacgcgggggaagcgggtccactttct
gctgcgcgatggtgaggacgatattctgccggcagacagcctgcgctggg
atcatgtccacggcgaacggcgtaacgacatcctcgcctacaagctggcc
gacgagcggccggcgccagcctcccccaccagcgcgcagcccgagcactc
gcacgcccaggtgctgcggtggatcgcagacggattggtggtgcagtttc
gtaacggtgcgggcgcatggcgcgatcaacctgcggacgccactctgcgc
gaaatctcatactgcatctatccgcccgaccgctaccgccccgccccgcc
gaagccgcgcatgatcgtggtcaacggcatcgaggtgcaggcgggggaga
cgagcgcgccggcgtacgggacgcagtgcttcatcccgagccccgcgcat
ccggactgggtcgcggcgtttgcgtgggacgaagatcgtgaacagtaccg
gatgcggctgaaccgaggcctggtgtatctggaccgcgccacctgcgagc
agcgttccaaggccatggtcgccacccaggaggctgcatgagcgcgccgc
acacgccgggccggctgacggccagcgaggacgtcaagcttcaggttggg
gctgggcgcgacagccagccgcccatgcgggacttcacgtttcgcgacaa
tgaccgagacgtggcggccgagaccgcccgcagcgccttcgccgccatgc
cgcccatgccgaacttcacgtttcgcgaagatggtcgagacgtggtggcg
gcccgcgtgcatgcaaagctgatgacggactacgcgtcactgcggggccg
gcacgaggagctgcgcagtgcctgtgtggccatggaggttgcaatcggat
cggcacgggcagaacgggccgcgctcgccgcccaactgcagacgctccag
gaagcctgccgggcactgctggacagcgagctcggcgagatcgcatgcac
cggcagcgacgcgccaaccgagcacgacctcggcgtgatccgagacctcg
tcaacggcgcctgaccatgacccgcagccccaagaaaggtcgcccgccga
agctgacgctggcggacctgcgccccgccggcctgatcacctgcctgctg
tgcgggcctggcaagcctgccgagggcgccaagatgttccacgcgcacct
ggtctgcgcggagtgccagaccaaactgccggcgaaagccggcgcctgaa
accccgtcggagagacggagaaagacctatgtgaagtacgaagttgaata
ccaaatcggcgagatgaactacaccgtgcgcggtgacgacatcgacggca
cggtgaccctcatcaggcggctggtcgaagaagataccaagagcccgcac
gacaaggcgcaagccgcgatcgccactctggaaggcatgggcttcgagca
ccgcggcggtgtgctgtgggcgcggacgcaaccaagacccaaggcgcccg
acttgttcgcttgggtcggtgggcctcaacctccggggacgatagacaca
aaggtgtccgtcctgttccgagacgggacctgcgacgaggagcggactgc
aaatcacctgcggtgggagcacgaatggcggcctgacgacatcatcgcct
acaaggtgctcgcatgaggacgatcatctcgggccgcgtgtcgcaggtcg
acctcgacgacgccgaactgctggccggcatcacgcccgccagcttcgtg
accaacggccgctccagcccgccggtccagagcctgccgaccgacgtctt
cccactatgtgaaaagcagccggaagagacgcgggagcgggcgcgcaatt
acacgctggttcagcatgctgacgcgctgatctgccagggggcgaacgac
cacttggtcaacctggctcggtcctacgacctgctggtctacgaggtggc
gtgatgcgagaacaatttgaacagcaaatgttgcgcgaatctcttgcgat
ctacgaagccgcgcttacccagtccttgctccgatccgacaccggaaatc
cggcatcggcccacaaactcaacgcagaccagagcgtcgccgtagccacc
gacgtgttcttcaacgaggacatgacgacctgccctgtcggtttgaaggt
gcaactcttgggcgcgggcggggtggctacctacggcacctacaacggcc
gggacacgttctggatcggctgggcgcccgtgccgaagcggagggcgaga
tgagcacctgcgaatactgccgcggtacgttgggctacgaccagaacgac
acctgcagaggctgcggggcgccgatctctgcctcggggtgggcaccgtg
gaccggagttctgaagctggaacacgtcaactgcgttctccccgaagaat
acatcggttccaaaccaccaccggaggggtacacctgggaccaaaccctg
cgcggatggcggccccctagcatgcgcaacctgtcgttccgtcgttgagg
actgcggtatgaactacaccaccctcgttggcggttcctccgcaggccgc
ctgtccgccacgccttggtacgaccgcgcgctacaccgcggtgcggagac
ctacgagccccggcgcttcctgctgccggacggcacgatcggcgagcggt
gggtgtgttcctcgaccagccgcccggaggcggcccgtgccgtcagcgcg
cagtggctggcaggcacacgctggtgatgtagtcctgcaggccggctatt
tggctgcgggcgacggcgatgtcgtctcggagaccgaaataattccgttc
agcctctgcatcaagtcgggggccggctgcatcagccacgcggccggcgc
tgggggcttcgggcacgccaggtccggttgcggcggggcaggaggcacgg
acgagcacccgctgacggccagcgcgcacagcatctgccagggcctgagt
tttcgcgcgttcatcgttcagttccttcgtgtgtttcttgtccaccgcgg
cgttggccacggcgcgctgctcgttgtcccgcagcaccgcctcgtatgcc
ttgcgcgacttctcggcgaggtcccgcagcacctcggcgttggtcgcctt
ggtccgcgcgtgcgcagcgcgctcgtcggcaagacgggcctgctgcccga
cgaggcccaccagcagcgccacgatcacggcctcgcgccagtaggtggcc
agcgcgccgatcatgcgagttccttcagcgccgtcatgtactgcagcttg
cgctcgtccaggtgcatgagcgcggagccgttcacgcggcgggtgatctc
ggtcatgtccgccttgtcggcggcctcgttgcacttcttgtcgtcccaga
accaagcggccgtcagcgccgcgtgtttgagttcgcagaccatgcccggg
ttgcccacgtagtcgtagcccagcgcgcggccggcgcgatcgtagttttc
gcgccaggtgagacctagcatgccgcggccgtggtagcctttgtagagca
gttcgctcaggcccttcgggttgcgcgtgtatggcaccgcggcctgcgcg
tccttgaacgcgcgccggtagatgctggcgaggcgcgtcgcgtccttgta
gtacaggtcctcttccatcttcgtgagccgcgcggactcgacggagacgg
tggcgaggaacgctgcctggcggagcaagctgtcgatgccgaactgcagc
atggccgactgcaggtgcggatgcgcagcatcggcgtaggagatcggcgc
gctggtggcggccgcgagttgttcaacggaaaagttcataccgagatgtc
ttccacaggtaggttcggcgccggaccctcgatcactccgtcccggaaga
acacccggtcgcccacttgcacatcgccacgcgcgttgaccagcccgccc
ccgatctcggagacggtggccacgccgtcggcgacttggatcacgtcgcc
gatgcgcagcggaggttgcgggatcaaccgcaggaatcgcttgaagaggt
tcattcgtggctctccacgctgatcgtttgccaaatgttcggcaggccga
cgtcaacctgcacactgcgcgtgatgccgatgcgctctgcaccgccgtcg
gtgtagcgcacgtacttgccgggcgggatgatcccagtctcggcaagcac
cggcatgcgcaggcccaccatcacgacgcggccagtgtctgcgaggacgc
tcaggccccgctggcgcgccgcggcgacgtccgtgatgagcgggtccacc
acggtcggcgcgagcacgtcgcctgcagtgcctgcgcgcgttacgcggcc
gatgatgccgtcaccctggcccgtgacgtacacgcggttgtagggcgcct
tgttggcccagtcggtgctctcgcgcgtggcgacagccgacggaatctcg
aagtccggcgtcacggccgaccactcccatggcgcggtcgggtagcgcga
gagcacgcgcagcacctctgctgtgttgtgcggctggatgtaggccccga
tgctgccggcgattgcgttcagcgcgctcacgtaggtgccctggtggctg
aacgcaccggccggcacctgccagtccgtgggcgaccactgcacgtccca
gccgagaggcacgccgttgtcggtgagcacgtcagccatcaactgctggg
cgctgcgctccgcgttgttgcggaagtcctgtaccggcgcgtagggggcg
tcgagcaccgcggcacggccccgcccgccgacccgcagcgagtcctggtt
gaaagagcgctcgcggccgatggactccaccacgaagcgataggccaccc
cgttgatggttgcctgcacgtccaccggcgcgccgtcttccggctgcagg
tcggccagcgcgcggcccggcaccgaggcgttgaaattccacgtccacga
atcgacgtcgagcgacatggacatggccagcgtcggaatcgccttgccgt
tgtccactcgaatgagtaccgcactgttgatcaccaggtaaacctctttg
accggcacgacgaccgtctcgcccggctcaggacccgggccgtggcgctc
acacacgaagagcaggttcgggctgcgcgtccactgctccacgaagagca
gcggcacggcgccgcccgggggcggcacgtagcagggttcctcgggctcc
ggcccgggacgcacccatatgcccggcgggggcggcatggcctcttggta
gcgtcctcgccaccctttgaccagcgcgtcgccccggctcccgtactccg
tgatgccctgcgagagtcgcacagcatcctgataacgcactgcggcttct
tttcgggccgtgcgcagcgcgtcctggtagcgctggaaaatcggggacag
agacgtgcggatggcctcttggtagcgtccttggcgcgcggtgcgcagcc
ggcgggcatcttggtactcggccgtgagcggctgggtctgcagcggggcg
gcctgctggtagcggcccgcgcgctccgtgcgcagccgcgcggcgtcttc
ccacgtgctgctcgcgccggcgcgcaggccctgcgcctcctggtagcggc
cggtggtgccggaggccacccgccgcgcgtcttcccacgtgctcgccacg
ccgtcctcgcgcggccggccgtcctgccagcgggtgcgcgtctcgttgac
cgtgggccgctgggtatcgctcgcgtagcgcacgccgatggtcccggaca
tgccgggcagcacggtcgtgagccggacggtgactccgacctggacgcgc
acggggccgcccagacccggcagttccgtgaccagcgagacgacagcatc
gacgatcggcggggctccgccgtcgtcaccgaagacgaggtttaccggcg
gctcggtgagcggcgcctgagagaagacaagatcgaccgccacgtggtca
cgacagttcggtctggccgaggatcgcgcgagcgccggcgtagagcatgg
tgcctgtggttccggagaccttgaagtcgccgtccccggcctcgtccgtc
accgtgccgacggcgtgcacattgccggcgcctgtgatccacacgccctt
ggccgccgagccctgcgtcgtgatctggtcgccggacgggtcctgctgca
ccagcacgagcttgttcgccgccaccgtgccgcagggcttggccagcgtc
atggtcacgagcagtacgtcgtccgcgtcgtagatgcgcagccgcgcgtt
ctgggctccggtgtcggcgaggtcgcgcgaggcgcgcaggcgggcctcgt
tgtgttcgggtgggatggcgagggtcacgacatgatctccggggtcagat
tatcggcgagcacggcgcggtagttgtgcaggtggtcgtaggccaccgtg
gtgtagcgctcggtctcgtcgatctcgtcgaagcggtactcgccggtggc
tcggtcgctccaggtctcggagatcagcaggccgtcccgatcgcggtaca
ggcgcacgcggcggcgcagcggcacattgctcggtgtgttcttctccttc
accgtgccagcgatgaagccgcggcctgcgaagtagatgtcgcgcaggcg
gtgcgggccgtcgatgcggcgcgcacgcacggggccgtccggcgggtcgg
aggcaacaaccatcgactgcccaacgccgaccgcgccaaccggtatgccg
gagaatgtcgtcaggtcggccatctggtatggaccgggccagttgaaacg
tccgatcttagcgagaacggtccacgtggagccatccgtcgagtaatgca
ggtcgcaatgcgacaggaaacggtctcggcttgtcgtcgaaccggggtgc
accatggcgatatccgctgtctggccagcgccgaagtcccacacgaacgt
gaacccggaattgcgaggggagaagcgcgcgaaactgcttgtgtcttcgt
ctcggaggtcggccactgtgccggtcaaggggttgccggtacagatcatc
gtagccgcttcatcagctcggatatacgagactgtcgtcgatgtcgcaaa
cggactaggtggcgggttgaagttggtgttgtagcgaccaacgcctttgg
tgatgcgtatctggtcgagatagccttggaagaaaccacccgcgggattt
ccgctataagcttcgtatgcaccaatatacagtagccgcgcaccgctgaa
atccagtgggtcggttgtggtgtagccgaccactccgtcgatgaagatac
gaagcgtacctccggcacgagacacggccacgtgactccacgcgcccacc
ggcacgctgtctgtggtttcacgccacgagctcccgtccgacaggcccac
cttgcccgccgaactgatgcgcaccgggcctgaaaagatgccgctggcag
cgtcgcgcaacgatacgaggatcacgtctgcggtgcgaacctcttggaat
acgtgtgcctcgaccgtgaagtccccagtgccgaacgcaaagtcggcact
cttggggccgatgatgtagtcacccgtgccgtcgaaccggacgctggggt
ttccgaatcgtttctcggtttcgctgttttgcacgtcgcctgctggaacg
agcgttttcgctgacagacttttgtccgtgaacgcagtcgatccgtctgc
gcccgccccctgcaccaagagaaccacgttgttgaacgaagcgtccccgc
tgccagagcacaggtgcagttcgctaagttccaagtcaccgccggcgtaa
gcggccgcacccgacacacgccaatatcgtgctgccggcatcgcttaccg
ccacgggcctgtgatgtcgatgaaggtcgggccaccagaggtgctgcccg
tcgtaccacatcgcagcaccatgaacttcttgctggcaaattcgcccgtg
ccatcgaccaagttgaacgtggatagggcgtcccagatgtactgtggggt
gtgataaacgccaggcagtttgccgcggaacgccgtgccaacacgcagat
cgacacgggagatcagcaacccgttgtcggtcgtgttgggatagacgatg
ttgccgttgttccccattcccgactgggtggtcaggtaaggggagtgctt
gcgaatgggctgtgcgccgccgatacccgtagaggcgcgcggcacgaaac
cttgaatcgttgtatcgccgatgtcggccgaatagcccaaatcaccggcc
atgaagccgccgttggcggatgcattcgatgcggtgctgccgaacagtga
gcatccataagcatcccccgacttcaaggacaggaaatccccaaagccaa
aaagcgcgccgccgtaggtggctgtgttagacggctgcgtgtagatcgcg
aaaaactggtcatccccgaataccgcccaagtccgcgcattcgtatcccc
gctattggacttcgcccagtacagaccaccggacacctgcgcgtccgtag
gaaaacgcccagagccactgttgatgtcctgcatcgactcgtagcccacc
acgcggcacgtggtgcctgccgtgtcatcgacgcgcagatagcaccccgt
ggcctccggtgcggaggcgcggtacgcagccaagttggtgccggagaacg
gcttggtccagcccagcgcggccatcttgaaggtcactgtcccggcagcc
gtgccgttcgtcgccgtcgtcgcgaacgtgacctgcgtgctgctcgccga
cagcaccttcttctcgccgttcagcgtcgtctggtccgtgactccggaca
cgaggatggtgctccctgccacggcagccgtgccgccggtgaagttgagc
gtggcgatgccgtcggccacggtgagcgacgtcacgctcttgaggccgaa
cccgtctttcaggcaggcatcgagcacggagatcatggcgccggccgcgc
cgttcatggtcggcgctccggtcatttcgctggtgaagaacttcatggtg
ctgtctttcagggacggtcaacgtcgccgcgggtgagcagcgagaacttg
tagtcgaggccggcttcaggcccctgctgggtggtgcgcaccacccacag
cgggaacagcgcgccgacggtattgatgcgcaggatgttgcccaccgacc
aacccgtgccccagcccagcgcgcggatcgtgaagtacggctcgccggtg
gcggggttgatcggggcgcagtcggcgttgatggtacccacggcgatcac
acccacgtgctcgccgatcacctcgaagcccgtgctggacgtgaagcgca
gtgcgaagcgctccgtgctcgcgccgacgttcgtgacctcgatcggtgcg
aggatgtcgttgtaggtgccggtggctgcgttgccctgcaccgtgtcggt
ccaagtgataccgttccacgaggcctggtcgaacagcacgctcacacgcg
agcgcaggtcgcctgccatcagcgcgctgctcacgtaggagccgggcacc
gggaaggcgtgcgtgagttgtcgcgtcagggccagcgtgccgtcgatgcc
cacgtcgcgcaccacggccatgtcctcgatgcgatgttccaccgtaaccg
gctgcaggtagcccgtcacgtcggtgaacgtcacggtgccggcctccagg
tccgtcgtgtagccggtgttgatcggcaggccgttgctgcccagtacgcg
aacgcgagaaaggcgcgtgcggccggtgttcagcgtctggccgttgctga
ccgtcgccggcgacatcacgccggtgtggcctactacgaccggcccgccg
ggctggaagatggccacgcggccgtcgggcggcagacgcactgggtcgat
gcccagcaggtcggcgtcgatcggcaggtagaagtagacgaccgagttgt
agcgcagtgtggcggggtccaccggccaggggcgccagatgcggccagcc
tgcacagcacccacgtcgtcggcgttgtaccaccactcggccttctcggc
agccgtcagcaggctgtcgagaacgaagtcgccgaactgcagttcaacca
cgccggtctcgtactcgatcttgccacgcaggtgcgtgccggtgatgttc
ccgttcaggtcgcccgtggccgtgatctgattgcctgccgtgtcgctcag
gttcatcacgaacgccgatggcttgatcggtgcggcctgcgtacgcatga
agatcgatgcggtcgtccagttcttgcgcgccgtccacatgctctgcagc
gtgaacgcgctcaccggaccatccacgatgtagtcgtagaggctgacgac
gcccgtcgagtagttcaactggccggacacaatgccagcgctggtgctcg
tgcggtcgcgcaccaccacgccgtcgtagtcctcgtacacgtgacccatc
cacacgaagcgaaccgagttcggaacgacgtagtcgctggtgtacggagc
gaggtcgatcgacaccatcggcggggtgtactgctgcgtgcgcgccgtag
gccccgagaaaccctcggcataggtcacggagatcgtcgaggcagccagc
acttcctcgcccacctcggagtcgttgtacgacttacccttgagcccgct
gccgttgctctgcgcggtcggcgtgccgttgttgaccatcgtcgattgct
cgaagaggtcggccttctcgtagtcgctgctgtagccctgcgtcttgctg
tctcgcgagacgaggcgaacgttcagcgacttgccagcatagttggccgt
tccgaagttgccgaagccgccagccgcatcgtccgtcaggatgtgcacga
cgacatcttcggtcttgctcttgttgtacgaagtcgtcgagtgcgaggac
gtgctgttggtagatgaagacgtcttcgtggtcgtagtgaacacggggac
gtacatgtttccggaaccgctcatatgtcaggtctttcaggcgaggtgtt
ggccccagcgggtgtagagcacgccgttgatcgttttttggcccgcggca
tattcggcttgcgtccacaccggcaggttgccgtcggagtccgccttcgg
gtagttgtaggtccacgcgcccgtggtcgggtccagcacggcaggggctg
cgacaaacacatacgggcctgtgtcctcggtcacttcaggcgggtagccg
cccggcgccatcatcggcggcttcgccgtcgcgtccgttactggcgcgct
gggattcgacacagcggttggtgtgcgaggcacctccactggtggagcgg
gtgggatgacgttgccaccgcccccactcactaccgggacttgcgggaac
atgaagctcgtgttgtaggtctcgttgcccgaactggtcttgttggccgc
gctgccatccgccgtggcccctgaactgttgctcacggatcgcacggtga
tccaccgcacgctgaccgaacccggcatgggcactgtgtcgagcgcgagg
gtcgcgaagccgccatcgtccacgctgacgctggagatttccttcgtcac
ggtgttggactgttcgtacgcaatgttgaactcaccgccagcgtcgatca
tggccgtcggccgcaggatcacgcgacccagcgcgtgctgcacttcacct
gtcgcgtcgcccgtgatccggccgttggtccccgccaccgcggtcttgag
ggcgccggccgacagccaggtgatctcgacactgcccggcacgatgcctg
cggtgtggtccagaacgaaggcgtactcagggggtctcacctgggcgccg
gagttgctgcggttgacgaagccgctggcctcgccccacgagaagatgat
gctggtgccaatgtccggcatggccgacagcgtgactgcaatcgagccgt
tcgcgtagttcaccgtgccgacggcggagcccacgagttttccggcaccg
tcgtccgtggccgtgtaccagttgcccagtgcgcggaaggcgatgaccac
cgtgttcggtgcggggaacggctgcagaatctgcacgaagtcgtagccgc
gattctcctgcccgatgcggatgcggtacgtgtgcggcgccacgccgaca
gtcacgttgcgcggcgtggtggccagcgtcagcgtgcgttcggaggcggg
ccgctggtcgaggatggaggtctcggtgcgcgcgctgggcacgagttggg
tgtagacgctcgtcgccttgacctcaacatctccgatctcgctggccacc
tgcagaggtaccacgcccgagtacacacccgcgtccgccaccacggtgtc
gcggaccagcgccttgccggcctgcggagcgtaactgcgcgatgcagggg
aaccgttgaagtcgtgacgtagccgatccgacagcgacagggtgaccact
tctcccaggaagttcaccgcctcgccgttgacgatctcggtgaacgtgcg
cacctcgctctccaccttggtgacgcgcacgtattgctcgacctcggagg
gcaggccctcgttctgcaccagcaccagcgtgcggttgatggtgggcagt
gcgttgcccgggcgctggaaaagctgcaccgagcgcatgccggcgacgtg
gttctccagcaggtagccgccccacactgggcccttgatggagtacgact
ccagcgtgtcctgcgcgtcggttcgacggtcgaacggcgtgccggccttg
aagatggtgatgctgacgttcgggtcgttgggcggctctgcgacgatgac
gttcgcgccgaggtagcggtcgcgatcaggcgtctggaccgacacattga
tcttgcgcaggttgatgcggcccacggcccggtcagcctcggagatgtcg
gtgaagatgtcgttgctgacgccgtcccggatttccaccgaggtcggcgc
accgccgccctcatccacgtcgtccatgacttgggacgcaacgattttga
tgtcgccttgagagatcgtcatcggcttaaatctccatgaggcggatggt
gcagaggtagaagtcggtgggcaccacgtcgttgtagtggataaccgggc
gtgcctcgaacccgccgtcctggtgacggaaaatcaccgtccggggcacg
ccgcgcagtgtaagagtcatctccttgcccggaactgcggcccaatttcg
gagcgcatccacggcgttgcggaccatccaggcgctgctgtcgtcctcgg
gctccagcgtgatcggccgcccgccgacgcgcagcgacgacatgacgacc
gtggcgccggtgaccgtgcgctccacactctgctccacggggttccaatt
gttctcgtcggaccacatcaggtccgggttaagggtcagcgtggtgctgc
cgtcggcgagggtgatgctcatgctgcgtttcctgctgcgttttcgaggc
cacggaggaactgaaccagtgcgtccgcgtcggcgttggaggccatcttg
aagctgccgctacgggttccgatgttgatgttcacagtctttggcgcgga
ggtctccgtcggtgtggttgacggagtgggtgcagacatggtgccgctgc
ccccaccggtaaatgcagcctgtttcttctgctgcatgtaggtttcggat
atggtcttgttgaccaggctgaaccagtccaggtcctgcccggcgtagcc
cgtcgcctgaccgttctgccagaagcggttggtcaactgcatggcagtct
tgtcgtccaggccctgcgccttcgccgtgtcgtagatgtagcgctcgtag
gggagggactggagcatccgcccgccgttgttgtccttcgcgaatccgtc
cttgtccacgttcaactggcgccggcgcagttcatcctcttgctcctgca
ggtcgagttgctggcggagcgctgcgatgttgcgctcgcgctccgacgtg
ttccgaccgatggccgccgtgctgtcgttcagcgactgcgtattcgcgtt
ctgcgccgacgtggcctggcccagcgccgagcccttctgccgaatctggt
tgatctcggcctccagcgcgcggatcaccgtctcggatgccgtcgcctcg
atctgcttggccttggcgtttgcgaggcgagcctcgatttccaaacgctt
gatctccgtgaggctgttggtcgccttcagggcttccaattcggcgttgg
tcgccttgatggaggcctcggcctccttagacttcgcctcggcctgcagg
cgggtcacctcgatctggatgcgcttggcctcgatctcgtagtaggtggc
cgtggagagatcgcctgtcgcgcgtgccgcggcggcaagctgctggtagg
cctgctgctgcacgctcagaccggccgtcttcacgttgtagttggcctgc
tcgaccttgctcagtgcgtcgatcttggcgaccgtgtcgttcagcgcgtc
gcggtacagccccatggcgacagatgcgccgcgctgcgcttcgtcgaatt
gattctgcgtgaccgtgccgttctcgacgccgcggcgcatctgttccagc
gccacggtggccgccacggccgcggccttgaagacctccaggttctcgct
gttgtcctcgtaggcttgccgggccagtccgcgcgccgccacttcctgct
gcagttgggctacggcagccttggactgctccgtctccgcactgctcgtg
agaatcttcttctcgatggcgtcgagttcctgcttgcgcgccgccacacc
gccctcttgggtgctggctaggcggatcaaagcgtcgcgctgcaggatca
gcgcttccgtcgctgcctgccgtgcctcggcggtcttcgactgcgcttcg
aggttgcgctgcgtggccgtcaactgcgcttccaacgagtcgcgctccga
gccgcgcaaggcgatggtggccaccagtgcatcgccttcaatcttcacgg
ccttggcgaccttctcggccgcgagcgcctgcgcctccagttgagggagc
agtttgccgacctcgacgttgagcttgacgatcttctggctcgcgtccaa
gttcgcgtcgccaagaatcttcgtggcatcgccttgcagtttcagacctg
ccgccgtagagatcgtcgcctgctgcaagacataggacagttgggccgac
tgctgcgttgctgcaccgaaagtctgcaccgccgccgtggcgccctgcgc
gccgaagatgacgtcaccgaaagttttcgacaaggctgtctgacgcgcgc
ttgcttcatcgacgatccgtcgcaagtcttccatcgggttcgtcaatgtg
acgatcgacgcgagaagaacgccggcggttttggcaacaccgaagatcac
ttcaccgaacgcctgcagcgggagcaacaccgcccccagtgcgagcgcga
gcgctttgatgccgagcgtcagcagttgcgtccagccagcatcacctgcg
ttttgcgcggtctgcgtcagggccgtcttcaggttctcccacgccggagt
gagacctgtcacctcgccgctcatgctctgcagcgacttggtcagcgcgg
ggaacaggtcgcgcgcagccaactggcccgactcgaccagtttgatcaac
tcggcctcggtgatcccgaagcctttggccacgaggctcagtgcgcccgg
caggcggtcgcccagttgctggcgcagttcttccagagacaccgtgccct
tgctggccatctggctcagggcctccagcatgccgcccacctcttcgccg
ctcaggcccagcgtgccggcggccttggtgaccgcggcgaagagcgcgtt
ggtggtcgagagcgggatgttggccgaggcggtagccgccgagaacttca
ggaacgacgggccgagacttcccaccgccacgccggcgtccagcgcagtg
ctgcgcaggaacagcatctgcgaggccgtggtgccgaggtccttgtagac
ggccgtgaggccgcggcgtagcgactcggtcttcgcgatggtgtccacga
acgccgcaccgagttccttgaccttgttgaccaggtagccaacggcgtct
gccaccaggttgccggccgcgatctggccgagcgagttcttgaacaggtt
ggtcgtgcgatcggccagagtcagcgtgccgttcaactcgcgaatctcgc
gctccagcgccttgatcttggcctcgccggctgcaaaggcgccggccagt
tggccgcccgtctgcgtgccggccgccccgagcgtcgccatggccacgcg
cgtctcggcgatctctcgttgcacctcctgcaccgagcgcacgccgagcg
tgctgaaggcgctgtcgatgcgctgcgcagcctgctgggcggcgtctgcc
gtctgcttgacctgcgcctcggcctgctccagcgccgtctcccagaaacg
cacgtactcggccgcctggacgagcttgcgcgattcctcgacctgctgct
cgaaggcgttctgggcggcgagttcgcgctgcgacgcgatcaggagttcg
gtctctttggtgaggcgctgcgccgaggcggccgcctccacgatcgcgtc
cgcctcgcgctgccaggcgtcggccgacgccgcggcggcttgcttggctc
gctcgtattcctcgaccgcacgcgccgcgtcccgctgcgccgccgcttct
gccgccagcgcctgctcgccgcggcgtagcaggtccagcatggtctgctc
ctggatcgcggcgagccggtcagcctccgccatctcgcggatcgcctcgg
tgcgcgcggccgcgcgctgcgcgctggcctgcaaggcgccgagcagccgg
ccctcggccgccgcgatgtcgtcggtggagacgcccagggcttcggccgc
cgcggcggactcgcgcagcgacgtctcctgctgcttgagggctgcgccca
gcttctcgacctgcgcgctcgtgcgcgtgtactgcttctccagcgtgttc
tgtgcgctggccgcagcggacgcttccttgtttgcagcagcctgctcctg
gcgcagcgtcacgaggttgacgttggcctggccctgagcgtcggtaagtt
cgagcaggcgcgcccggtactcggctgtgttcttgccggccgcgtcgtac
tcggccttgagcgagcgcagattcgccgtcgcctgcgcctgggccagttg
cccgtcgttcagcgccttggtggcctcgacctgccgggctcgtgcctgct
cggtcgcatcgcgcagcgccagcaggcgctctgccatctggccagcggac
gccgcggcttcctcctggcgcgcggccagcgcggcggtctcgtcgcggat
ggccttgaacgccgtgagggcctggttctgctggcccagccggctgattt
cgtcggccagttgctggaactcgggcgccgcggcgccgccttcgcgcgcc
aaggcttcgaccgcagtctgcagttgcttgatgccctcggcgcccagcga
ttccacgctgagtgtgagcttgacgtcgcggttggaagatgccatgtgcc
ggtcctagaaaacgaaaaacccgccaagccttgcgagcgtggcgggtctg
gtgagcgggtgcggacccgccgcgcggaaccgggactcaggccaccgggt
tctggatcagcacctcatagggcgcgtccttgcccagcggggtcttcagc
gtgccggtcaggttcacgacgccgaagtcatcggcgagcaggtcgaactc
cgaatccggcgacagcacggcttcgtgaatcgtgaccgtgcactgcgtgc
catcagcttggttgatgccgtcgaagatgatttcagcacgcacttccgtg
cgggtagaacccttgatgacggttcctgccgcgccggcgtaggcgcccgt
cacgaacaccgaagagttcgcggtaatcgcaccatcgggcagtgccatga
cccaacccattgggcggttcaacttgtaatcggtaccttcgacgagggtc
gtaccaccggttgcggccgtctccaccgtgaccaagctttccaagttctt
cttgccgataggaatccacgaaccgatcttcgggatggtgacggagaagt
cggtcagcgtgccggaggcttcgctgtgcgcagaagaagtacccaggaag
gccatcaccaggatgtcgcccgtcacctctttcaaacccatggagaactc
ggacggctgcgcaacgttcaccgactccagcacttggccgtagtcgtagc
gccccttgctggtggactgcttggtgtccacactgggcgtgatcgagagg
ctgtccgcgtagatggggccaacgagaccctgcttcacgccatcgaccat
gcggtttacatatacgtccccggcaccaaggaaggatcgtgctgccatgt
tgctactcctgtgaattgccgcaataacggcacaatttgaacggccgcag
tttcgccgcgagaggcagtgctacccctgcggcacgatttcggacgtcag
gcgtccagcaggttttccgcgaactccaccgtgatgtgcaccacggcgaa
aacgatcccctgcccgtcagcgcgggggccgatgtcgcgaccacggtact
tcaacgacttgacgcgcccctgcccctgcccacgggaaccgggcgccggg
gttttccaacccaaatcgctgctgaagatggccttcttgatgtcggcgat
cacgtcgtgcgccgcgtcgttcgggttgtctgggtcgcacttgacataac
ccccgatggtgtagttctgcgagatcagcacatcggccaggccgctgtgg
tcgaccggtcggtcttcgccttcgatcagcacagcgtagggcacgcggtc
ctcgtcatgccggagccggccgcggtagacggtctggccgatctccgtct
tgtagccattggttggcgtgatggtctgcaagatcgtcgtgatgtgctgg
gcgatctccgagcccttcttgaagataggggtctggctcattcgatttct
ttctgcacggcctgcgccacacgctcgaccagcgtggcttccagatcgtc
cgtcacctcatcggtgaaccgcgcggcctggtaggcgaagagttggtaga
ccgaggggccgtagcggtggcgcagcttgccgtctcgcgtgcgcgcgaac
acgccgaagccgttgcccccatcctccgcgccgcggcgcagcgggagcag
gaagccgcgcggcacgaagccgtcgttgcgctggccgcggatcacctcca
cggtcacaccggcctgcttctgcccggcggggatgccgaggcgcggattg
cctttgcccttgccggtcttggtgttcaccagcacagggttcgggctgta
gcgaccgagtgtcgtcatggcgccgcgcgccccactcgccgtgatgctgg
cctcgggccgggacgacgtggcgtgctcgacgctcatgcgccgccgcagg
taggcgtcgtccaggttgatgccggccgtcatgcggtcgcgcgccaactc
gtaggtgcggtcaaccacctcgttgagcgcgcccacggacgccttgccaa
tttcatatcctgaaatttcggagaggcgtcccgacagttcctccaccttg
gaggcgtcgatctggagtgcgaagttgcgggccatggtcagggcttctgg
atgacttggtaacggcgggagaacccgttgtcgctgagcatggtctccag
acgccagcgggtgccggcgagcggcccgccgccgtccgccgtgaactcca
gcaggtcgccgctcttgggcgcgtactgcttgtcgatggtggccacgtcg
ctctcgaccaccaggtcgccgcgagccgccgcacgctcgccttcaagccc
ggtgatctgcacgccgtgctcgatgttgaccttgccgcaggagaccccac
gcaaaagagcgtcctcgcccagaagggaaaggacgctccgggtcatgcgg
ccgaagatggccgtcgtcatcagcttgccgagtccttcaggcggaccacg
gcctcgggcagcgagttgaagtggatcgggttggactgcgcctcgccgat
gatgcccttgttgaagggcatggcctcctgcttcgcgtagaaggggatgc
cttgcgtgttcaccgtctccatgtagtctgccggggcgaacttggactgg
aacatgcccggcacgccctcggggtaggcgtaggcttcaccctcggggat
gaacggcacgaacgtgttgcccacgggcacgccgccgtcgtagatttcga
acaccacaccggcgaattcgaagtcaccgccgttgacctgatcggtgcgc
aggtaggcgccctggttccacagctcccaggccttcagcatcttgttgtt
ctgcacgaggttcgtgaagaactgcagcgagcagatcacgcgaatcttgc
ccatgctgcggccgcccatcttcttgcggatcatgtccttgaggacgatg
atcgatgccttggggtccccgttggccggcgaagcgatgttccagaactg
ggtctgctgcgtcatgccgaacgcctggtagacgtccagcagcaaagagc
cgtctgcgtccagtacctgacccttcagcgcgccgacgcgcatgttctcg
tgcgtgaggtccatggcctgacgcaccacgttcaacttgcgccgcaccag
tgtctgcgcctgttccacttcggtctcggagccgaacgcccggatgcctt
gcacttcgtccgcctgcacggaccaggtggcggggatgtgcagggcctgc
agcgggatcagcttgcgcggacccagcgccaccggctcacgcacgccgcc
acgcggcgcagtgggcagcagcttgatgctggcgccttggcgttcgatca
tgaacgacagcgtgctgatgccttcttcggagaagagacccttgtcgccg
agcctggtcgggatgtccgggatgtcggtgatggtctgcgacagagacgt
gacgctgaacgcatcgtcttggaaaatgtcgagagttgccatgttctgat
tgctcctgagtcgggaagaaggctcagagagccggggtggaaacggtggg
caggccggccgtgccgcgaacgatcaggccgtgcacacgcaggtccttct
cggccgccgcgtcgagaccgacaagttcgaagcggttcagttcggcgtcg
cgcacgaagcccacagccttggcgtcgccggtggcggcgggcagccagtt
gtagagcacggcgtcggcggggccggccgcaccgttggcggtgtagggca
catacttgccggtacccacggccaccgtgatcttggcggtgtcgccgtcc
accgcgggcgtcgcgccggcggtcagcgtgaacgtcaggccacccttgtt
gaaggccgtacccacggtgccggtgcccagcgtggtgccgtccggcgcct
cgacggtgaacttcgtcgcgctcgtgaactggatgacgtaggcgccggcc
tttgcggcggagccaacggtgatcgagcccgaggtcgggttgcccgtggt
gccggcatccatcgcgaaagcggccgtgcccgtgtccacctgcgtcagca
gcgtgccggattcgagcgcggtgcccgtttgcgtcacgacgatgttttcg
cggctgcgctggttggacgcttccgagatgatgaccgccttgatgcgcgg
cttcgagatgagagaggtggccatgggtcaggttcctttgcgggtggagt
tttgcttgcgcgccgcgcgcttggcatagacctccttcgcggagatcgag
ccgccggtggccccggcggattgggtttgcgcggaacgcgcgctgttcgt
gtgctcgtcggcttcggccatggccttcatcagcgcggtgcgcacttcgg
gtacggccttgttcgccaggatgtgggccttcgcgtcgtccgggcggccg
gccagcgcgcacagcgccgtgatctcgcgggcggcggtgatgcggccccg
ggcgagatcgacgctgtcgcaggccagggccaggtgcgcggcgaaggact
gcaggccggcctcgttggccagtgcctcgatctggcgcgccaccggggtg
tagggcacctcgacggcttcttccttgcgctcggtctccgtcggcttgtc
ctcggcgggcttctgcgcttccttggccttgaacaccttggcgacgtgct
cgggcagttcggccttggccacgtcgaacttggcggtcgcctgcacgtcg
tccgtgaggtcggtcgcgaagcccatctccaggcattcctcggccgtcag
ccacgtgtccttggacatgatctccgcagccttggcatcatccacgccca
tgcggctcgtgtagatgttgcgcagttgggcgctgatcttgtcgttcagg
tcggcggcctcgcgcagttcgtcggcggtgtaggcgccgagcatcacgtt
gctaacctggtggaccatggcgaacgagttcttgggcatctcgcgcttgt
cgccggcgagggccacgaccgacgcgatgctggccgccacgcccgtgacg
cgggtcgtcacgctcttgccggagccggcccagttacgcagcatgttgta
catgcccaggcccgccatgacgtcgccgccgggcgagttgatctcgacga
cgagttcgttgccatcgacggtgtcgagcgcggagcggaagtccttggcc
tggacgccccagaagccgatttcctcgtcgagcgcgagcacggccggctt
gttaccggccttcgcagtgaatttgaagcaagggcgcatgcgcagtcctt
ttatgaatgctgcgcattttggtaatcgaccgcaatttcacctctgcggc
acgatttcggaaatgtcaatccatcagcggggccggcgcggtttccgtct
caggcggagggcgattccgccagcggtgagcgctgcacaggactccgacg
agcgttgccgatgacaggatgactccggccgcgttgggccacgtgccgaa
gaaaagtggttggaagccgtgggccagcgcgcccgtgagcagcacggtgt
acttgaggcgcaccaaggcggcgatgccagggtgacagagcgccaggcgg
ccgatgcagaccacgatgacggccccgcacacgaccgtgttgaaaatgac
cagagcggggtacgtcattgcgaggggtccttcttggtttcggtgccagt
gcgtctctccaacaggcgtccgagccaggaaacaaaccactcgccgactt
tcggccagctattgccgacgccgccgaccagaagtcccacggggaccagc
aaccagttcgcctcctgccagcccagcaggtactgaacgccggacgatat
gggcactgtaaccagaagggctgtgagattgagtttcaagaagtaccaag
ccccttcaggcttggtcatcggtccgcaacggccgagcccccaggcagca
ccgcacgacgctgccaggatgatgactgcgtatggcccgatgatcgcgct
gagttccgacccgaagatcaaggcgaacagcgcggtggacgctgcggcgg
ggtcgagtttctgcatggtgcacgattctcaacgcgacaggcggttcggt
ggctgcggccagatttcggcaggcggatcagcgccgccagaacacccact
cgacttgcacgcccactgcgtcgtaactgcggttgtccgggttgatggcg
caggagtggtgcgtgtacatgccgttgaagcgcacgttgccgcttgggct
ctgccagatgttcatcttggccccgaggttggacgtactgcgctcgtcgt
agccaccggccccacacatcgggctcaacttcttggttcgatcaatgccc
atgaacaccgaggcatcattgaaccaggtgccgggaatctggatgccctg
cgcgtgtgccgacttcggcagcaggagccagccaaccaatgcgatgagca
cgaccaccagcggggccagaacgatgccacgggcgacgcccttgccctcc
ttggtcgagaagtagggcttgaggttcttggtgcccacccgccacagcag
caagagcgccaccgcgcccaccacgaagatcagcaccagtttcatgtcgt
cgaagaacatttcaggctccagtcgtttcacggaaaaccgcggcgaagtg
cgcactggcgccgcgggcgatcttgcgataggccagttggcccgccgcct
tcatggcctcgtaggtggtcgcggcgttgagcgctgggtcctgcgtaacg
tcgagcagcttttggcgaatttgcgcaccttcctccacgagcgccgtttc
gccgtccgccaacgcggccgtcatgatcccggtcaccgcgttgagcatag
gtgcgcggacttcgcgcagttcgtcgaaggcccgatcgcgaatttcagcg
agttcttctggtgtcggctgaaacggcagcggggtgttgcccgccgcgag
ccattccttgtacgccaaatagtccggattcgtattgggcgccgataccg
agtcggtgaccggaatggttatacgaataccgttattgaatcgataaacg
aaattctcgccgctcaactggtattccgtcatgcgtactgtgctcctgtg
aatttagaacccgcggaatttcctggcaaatatgactcccctgcgccgtt
aacaaacagcaccgagttagcgaaaatttggtaccgcacccccgtcgctg
tccctgaataagtattctcgttcacgcgaagcagggacatgcaatctgcg
taggcaaacgccgttgaaaaagagactgagccggatataacaatcgtcca
tccggcacaaatcacggtagctccgtttgaagcgtaccagtgcacgcgag
caggcccgcttatcgtatatccacgcaggattaccatcccggatgaattg
acatggaagttaccgcaaggaccgaagtccagttcgccagcagacaattg
gctatttatgtcaatgttcaacccatttccagcaaacgaagaatcgctcg
tggtcaatcgaaagcctgcgaccgagtattttcgcgaaccaagcggtgca
gtaatgcaggacccgcttgaggtcgatattgtggttgaccccatgccagc
acctgttaccgccacagacccattacctactgggtcttttgtagaaaacg
gaccaaaagtgccggcacccacattaatagcaacgctatggattccgatg
tccagcgcggcagccgtgtcgatagccttctgaatggtcaggaacgcccc
accgacagtgttagccagccccgtattgctgtcgttcccgtccgtgcgca
cgtagtacgtccgggctgcagtcagcttttcacgcacggccgccaccgca
gccttcgcatccaaagcggcttgggtcgccgtgctgatcggcttgttggc
gtcggatgtgttattgacgttgcccaggccaacatcggcgctcgtgatcc
agcccttgatccaagtcttgaagcctgataacaaactgcccttgagtgca
ccgctggcggccgagtccgcgatcgcgatcttgtcggcgtcaacgggtgt
cgttttggcgggcagcgaagcgtagaccgaccccacgctggttgcagtta
ccgtcgcatctgtgcccgcaggaccagttgcgcccgtcggtcccgtggga
ccagttgctcctgtatcccccttgggaccagttgcgcccgtcggtcccgt
gggaccagttgctcctgtatcccccttgggaccagttgctcctgtcggcc
ctgcgggaccagttgctcctgtatcccctttcgacccggtcgcgccggca
ggtccttgttcacctggatcgccctttggtccggtcgcccctgtggcgcc
ggttgcccctgtggcgccggttgcccctgtggcgccggttgccccgaccg
ggcctggatcaccgacgcgctgccgccacaccgccggcgccacggcggac
agcacccactcagtgttgtccgactgctgccagaggtacttcagcaggtc
ctcttcggtcggcgcgagcgccagccgggcagcctcgtcggccaccaccc
agttgtgcggcgcgtggcgctcgccggcggggatgtcactgtgttccatg
gtcactcgatcacaacgtattcaccattcaccgtcacgggcaccccgttc
acggtcactgcattcgtcggcacgcccgacagcgtcacccgcactcgtgc
ccattcgccgtcgcgcacgatcagcatcgtgtcgccgctctggatgcccg
agacaatggggaactggctcgggtcaagagggggttgcggtgcgccacca
ccgccctctacgacagttgctccgcctccgccgctcctgcctgcagggcc
gcgcaggtccacccactttccccaggtcttgggggtgagttggaatcgca
gcttggtgccgtcccactcatgccggggcatagggccggtggcacctgtg
ggtccgcggtcgccggtagcacctgtagccccagcaggcccggtggcgcc
gacgggacccataggtccagcagccccatcggcgccgcgatctcccgtgc
gtcccgggctgcccgtcgggcctcgctcaccccgaggtccggccggaccg
gtcgcacccgttggaccgggatcgcgagagaggctgtcgagacggcgccg
caggtctcgcacccgcttagcgagcaggaacaggaccccttcgtcattgc
tgtccgccatcgctctcgtccagcatgtcaaggatgcggttggtcacgcg
ctggcgggcctcttcggccgggtccacggcgggtaccggaggctcacggc
gcgccttcgccgcggccgcgcgcatcgcgtcggtctcggcttcaaggcgc
gcgagcatggccaggtgcaagtcccgacgttccttcgcactcgccgtcgg
cggagcactgtactcctggtcgtcgatgccatcctcgtccgcgtcctgct
gctggtctgcctgcgccgcgccggcgctcgccgccggatcgacatacagc
cccaagtccttctcgcgctgtaggtccttcgcgcgctcgtcgtccacgag
ttccgggtcctcgccgcgcgcaccgatgacgccggatcggctgcggatgc
cgttgtccatctccagcaccttgccctgcacgtcctgcacagggtggatg
tactcccagccgtgcggcgcatgctccacgcggcgggcgtcgtccgcctc
ggccgcgctgatcttgccggcgagcaccgcggcgtccacgaaccactcga
tcacgcgctgacagaacatcgggatcacgatctgccactgccgctgctcg
gcgaagcggcggaagtcgttgatcaccacgcgcagcgtgcggtcgctgat
ctcgcggatgtcgcccgacatcaactcgtagggcaggcccgccccggcgg
ccgtgccgaggtgcgacgtgcgcatgtagtcgctgtagttggtgccggcc
tctggcgggttggagaactgcacgtcctggccgtcgtccagttcctgaaa
caacccgggcttgagcggcacgagcggcgttgggtcggccccgtcggtct
cgtagggcatgcccgtcagcgcgccgtacagcgggtcgttcgggtcgagc
gcgggcagcgtgcgcttgatgaaggccacgaacaggttcgcgatcttctg
gcgctccagggtagcgtcctcgtagtcggccacgttgcgcagcttcgtga
gcaccgaagcgatctgcggcacgccgcggagttgccccgggcgttccggt
tcgaacatgtggatgacctcggaggcggccacgcgcaccagttcatcacc
cgtggtggtgaagctgccgagcgccttgtcgccggggtgctgcttgtaga
accagtaggcgacgcgccggccacggcggtccaactcgatgcccgagcgg
atcacgttgttgaccggcagccccttccaggtgtcggcgtcgaagatggg
gcacatgtccgcttcgagcagttgcacctgcatggccaccggcaggtcct
cgtcggggaagcggttgcgccggcgcgcgaacacctcgccgctctcgcac
cacgccttcacggccagcgtctgcatgccgtagaggtccagcacgtagtc
ggcgtcggccttcttcacgaagtcgttgtagaggtccgtgatctcggcct
tgcgcgtcttgctcgcgatgcgcttgaagcgcggcgtgatcgcgatgccg
atgaggttggacgcccacttctgggtgaccgacttggcggcccagtcgtt
gcggccggagtcgcgcgcccggttgcggatggtctgcaggccggcggtgg
ccgtgttcgggccgctggaaggcggaatccagccggccaggcgcttgccc
atgccggcggcgtcgtagcggttgcgcaggcggccgcccgaggccgcggc
ggcaacgggtgcaggcgacgacggcggtgcaggttgggccttcggcgggc
ggccaatacgcttgccgttcttgctcaacgtcaccatcagtcgtaccccc
ggcctgcgtagatggcctgcgactggcgggggcgccgggtggtcgcctgc
tgtgctccgagttgcgccttcaggtcatcgcgcgccttgatcagtgactc
ggtggtgccatacacgatcgtctggcccccgagggtgacggagcgagcgc
cagaggcgatggcagtgttgaggttgtcaatatcggcctgggtcactgcc
atgcgttttctccgagaaagtcgcgaaatggtctgcgaaactcggaaaac
ggcactgcggcacggtttcgggcgggcaaaaaagaaaggactttcctttc
ggagaagtccttcaaaggccgcgtgaccagccgagggggagagcgtgacg
gcaggaaaacaggttgaaggtgaggtcgctcacattaagcagtgggtacc
tacgaagcccaacgatggtcctcagcatgcggcgctaacccgcatgacga
cttcaccttcgagagtaagtccggcactccggactcactctcgaaggccc
tgcttgcgcaggacaatcgaggagggcttcaccctcttggccatattacc
gcacggggcctaccgcgctatgtggctaagcgctgctactgccgtgacag
gatcggttgctcgcatgcttccaccgatcatccctttgccaccgccgaaa
cggtgcgctgcgtgggagagaaattgaaggttgctgtgcgaccttcgagt
attgacactgttcttcggcgtggtcgcccctacggattcgttgctgtcgc
aaccccctccagtgtcaagactcgaaggccctgctttcacaggacattcg
agagtctgtgggttcactagccccctgtgccaacgatggcaggacacgcc
ggtttaaagctgcccggtagctgttacggccttgcgggccgcctcttcgt
cgccgaaatctgcaacgcgcgggattcgaacccacacttgaccgctgtcc
ctgctgcctgccggttgcgacccggcttcacactagtccgtcgcagtgag
gccaattatcgcgattgcgaaacgcccgtcaagcgtttttcatgcaagaa
ccttgtcgagccaccagttgggcagtcgcgggtcggcgtacagttctgca
cgagacagaaggcctttggctaaatcctctttccacatggccaccgtgac
accaagccactgtttacccacatagtagccgttggtgcgcttgtcaacgg
gctcgccgtgtgtttcagaggcaaacatggcctgtttcgctttctccgac
cagtcaagcccaccccactcctgtccgaactggcggtacatatcagcaac
cctattgaattttggtgtcatacgattgagtcctttctgaccaaactaca
gcgtggcgtaggcaacgcgacgcggccggcgggccggccgagctacgcgc
acttcctgcgcttcgggctcggcgattacgacgttttcctgcgcggcgcg
gcgatcttcgcgcgccacgatctcgctgttcttgtccagtggtgccagcc
aggcgggcaccacgttccaatccttgatcttgtcaatctgcaggcgcaac
atgccggccatcatcatccggcacaaatcccagctttcgttgcgcttgcg
cacctgctgccacgtgccgttcgccgcacgcacctccgactccaactcgt
cgaagaacgcctgcggcagccacccgtcggggttctgcgtggggtgcttg
ggcttcgggaagtggtagaaacccgggccgggcgtgccgcgcttgaggcc
ggcgctcaccatgtcggacagcaggttcgggttgcacaccagcagcggga
tgtcgcccttcgtgcccttgcggccgcccaccacggtctccttgatgatc
ggcgcgctgggcgtggaggcgcccttgtagagcgtcacgcggtgcgactg
gccagccttgcgcacgcgccggtaccaggcgtaggcgttctgcgtcacgc
cgtcctcgccgcccgtgtccacggtgagcatgcgcagccggatttcccgg
ttctcgtccggtgtcttccacgtggcgcccagcagcttctccgtgagcag
gtcccagtcctccgggtacgaggccgggtcgagcggcgcgaactgctggc
ccatgccggggcgcttggactcgcgaatctcgaagcggtccaccagccac
tgctcgcggtgcacacccacggcgtgcacctgcaccacgaagcggctgtt
gaccccgccctgcacgtccaccgaggcgttcagcatgcgcgtctcggccg
gcgcggtgtagcgcaccaggtcgtcctcggcgcggtcctgcggcttctgc
cggccggcctgcgcttccttcaggtgccggctcatgtacggcaggccctg
gtccgtgttcgtcgtcgtcttcagcttctcttccgagccggtcagcgcgt
agtcgcgcaggccatacaggtactgctcgatcagcgacttccagggctgg
taggtggccgccacgccgcccagccagtagccgcggatcgtggacgtcat
cggcatgccgacgatctcgcggtcacgcgtgatggtcacgttgtctggca
gccagatgccgctcgcgttcaggtgctgcttgaccttgggtgcgtgcacg
gcgccgcagtgcgggcagaagatgcgcgcgtagtgggccgcgaaggccgg
gatgtccatggtgcgcacctcgtccaccagttgctggtcaggcggcaggt
gaaagaggtccaggcccggtgcggcctcgaagtgctcgcggcagtccggg
cactgccagtaccagcggtgccggtcggagcggttgtacaggttgcagat
gccgccggttggcggcgcctcgtggcgggtggccggcacccaggcggggt
ccatgagggggcgacccgggctcgactccacgaggcacatgccgcgggac
aggaacgtagtcgtccgcttcttggccaggtcgaacagcgggccttcgcc
gtccacgttctccgcgttctccatccggtcgatgtcggtgatggccacgt
agcggtaggtggagcccgagacgttgcccaccgtgggccacgcgatgcgc
aaccacatgccgtgccggaacatctcgtcgaaggtgttgctgtcgtcgcg
ccggcccgagcgcatggccttcaggttcgggctgttgcgcagtgcccggc
ccacgtccgttttgctgaactcacgcgccttgtccttcgacatctggatg
aacagcatgtcgcccggatcgttcaccacggcgtgcgacatccagcccag
cagcaggccggcggtgttgtgggttggcaccatgccctcgccggcgagga
acaacttgtcctcggcagcgaccttgatacagcgaactgggcgcgtctct
accggagtgattgacacaatctggcggaacccaacgtcgatggtggcgca
gcggcttttctccagcttgcgcggtagcgtgaacacacacgaaccgtccg
gcaccgggaatgtgatgcgccaggctgtgccgaaacgccgctccccaagg
tgcgcccacgtggtctctttccgcttgctgataggtttcagcccgagcga
tcgtgcgagttcgcagaactgccctgcgaacgcctcggaggcagtgctga
actcgacgctgctgtgcccttccgttccggggtatccgtcagtgtccatc
aggccccgtagaagtgcccaccgttgctccacaccggcctgcaggtaggc
acgagggatgtgtttgttaccgaacacgcccagttcgcgcaaccgagtgg
tgaatcgcacttcttccggtccgtcctcctgaccgatgtagaggatcgtg
gtgttctcgccgtccttgctccatcggttgctgaaaccggcacgtgtagc
cgcccgactgtagtggtcggtgtcgtccaggtgctgtgacgtgttcggct
ttccgcgcatgccgtttccgagccacacgccgagcagatacgggtcaatg
ggcaacacggcatcctcgtacaccaacggtgcggcgttcctgatccgata
acggaagcgagaccgtccgtctgcacgttgggagtacagcaaatccccca
tcaactcccgtgtcgtcttgacctcatagcgccagttcgacgctttccag
tagaaacgctcgactccccaaaggtggtcggcgtcggctaccagggttgc
cccgtcggatagggcaacctcgaagcattcgagtccgtgtagcaccggat
gggcggcttcaaccatcgtgggtttgccgtcgctgccaaacacgaagtcg
cccgccaccaggtcgcccatggtcgtccagccggccggcgtgggcactgg
ggtgttcacgtccaggcatttgccggtccgggcaggacccacgaacacca
cggcctcgtgctggcggctggccagcgagtccaccgggtgctccatgtac
ggcgtctcgcgcacgtcccacttcgaccccgcagcgccggtctgcgcgat
caccaggttctggtgcgcaccctcgctcacgcgcacgcggttcggcggct
tcagggccgcgtacccgctgcaggcgtcgctcagggcgtgggtgtagtgg
ctggattcggggagggtcatcgggaacggcgcgtgaattctcggaatgcc
cgctctcgggcgcgctcccgcagcgcttcgtccttgtccagcagccagac
gtagagcggcgcgagccagaaggtcagcgggaaaagcaggtagatcacca
gtttcagcagcgcagcgccgatgtcgtgcagggcctcggccgcgtcgccc
cacttccggaagtggggcgacgcggcc
