# Supplementary material for: Isolation, Characterization and Draft Genome Analysis of Bacteriophages Infecting Acidovorax citrulli
Source: Front Microbiol. 2022 Feb 3;12:803789. doi: 10.3389/fmicb.2021.803789 (PMC8851203; doi:10.3389/fmicb.2021.803789)
Supplement: Supplementary file 5 [file Data_Sheet_2.FASTA]

>Acidovorax_phage_ACF1_QXV72228
M-RNV-------------------------------------------------------
-----------------------------------------------------------E
KTTLVMDIECYRDYFLVMFRRVDTGLTRHYEQYGDL----------ALDVVEIRRIMSMY
RIVTFNGINYDIPMLNLALRGASCEELKAASDSII-V------GNLRGWQFEQQRNIKTP
RDWDHIDLIEVAFGQG-SLKLYGGRLHSKRLQDLPIDPSASISPAQRAELIAYCGN-DLQ
TTIDLFNHLRPQIELRERMSAENGLDLRSKSDAQVAEAVLKKLIGNIIGPISA----PKI
PAGTSFKFTPPDWLR-YDSDQLKSVFRDVVDSTFFVTPEGGVTMPPTLDGRSVAVGGSVY
RMGIGGLHSSEQGQAFVADSKYAIIDRDVQSYYPSIILQCKLSPLHLREQNAFLRVYQGL
VTRRLDAK---------------------KRGDKVSADALKTSINGSYGKLGSKYSSLYS
PHLMIQVTLTGQLALLMLIERLEQRGVRVISGNTDGIVIHCERAQEVSLQDVIEWWERTT
GFVTEETRYRAIFSRDVNSYVAL----KE----------------GGGV---KGKGAFAP
V----------SIAKNPQNIICNEAVTALLDKGVPIEQTIRSCTDIRKFVTVRTVRGGGV
QITHSRYDESLTPGKKRDVLLEAGWFQTNEGPL------TKARFTYMPHE---PDYDVET
AYCMHCGE----DTIRYLGKVVRFYIGHSSIGAIYYKEKNKSGRRNKVPRSDNAVPVMEL
PDE--FPNDVNYEHYIREAHEILNDIGASEDKRRKLMFGESADLF
>Acidovorax_phage_ACPWH_AXY83329.1
M-RNV-------------------------------------------------------
-----------------------------------------------------------E
KTTLVMDIECYRDYFLVMFRRVDTGLTRHYEQYGDL----------ALDVVEIRRIMSMY
RIVTFNGINYDIPMLNLALRGASCEELKAASDSII-V------GNLRGWQFEQQRNIKTP
RDWDHIDLIEVAFGQG-SLKLYGGRLHSKRLQDLPIDPSASISPAQRAELIAYCGN-DLQ
TTIDLFNHLRPQIELRERMSAENGLDLRSKSDAQVAEAVLKKLIGNIIGPISA----PKI
PAGTSFKFTPPDWLR-YDSDQLKSVFRDVVDSTFFVTPEGGVTMPPTLDGRSVAVGGSVY
RMGIGGLHSSEQGQAFVADSKYAIIDRDVQSYYPSIILQCKLSPLHLREQNAFLRVYQGL
VTRRLDAK---------------------KRGDKVSADALKTSINGSYGKLGSKYSSLYS
PHLMIQVTLTGQLALLMLIERLEQRGVRVISGNTDGIVIHCERAQEVSLQDVIEWWERTT
GFVTEETRYRAIFSRDVNSYVAL----KE----------------GGGV---KGKGAFAP
V----------SIAKNPQNIICNEAVTALLDKGVPIEQTIRSCTDIRKFVTVRTVRGGGV
QITHSRYDESLTPGKKRDVLLEAGWFQTNEGPL------TKARFTYMPHE---PDYDVET
AYCMHCGE----DTIRYLGKVVRFYIGHSSIGAIYYKEKNKSGRRNKVPRSDNAVPVMEL
PDE--FPNDVNYEHYIREAHEILNDIGASEDKRRKLMFGESADLF
>Achromobacter_phage_vB_AchrS_AchV4_QPZ53241.1
M-----------------------------------------------------------
--------------------------------------------------------TTRQ
KPQALWDLECYRDYFLMGCKRVDTGKSVMIEMYDGL----------PFDRDRARAIMENY
ETVGFNTRNYDAPMIALALRGFSCAQLKEVSDWII-TGVNDEGGGVKPWDVERRFDFRIP
RAWQQIDLIDVAPGQA-SLKIYGGRLFSHKMQDLPIEPDASISPADRERLKLYCGN-DLG
TTEDLLNKLKPQLDLRRMLSERYGVDLMSKSDAQIAEAVIKRQIEDITGERPA---KGTL
KVGRKFHYVPPSYMR-FETPEMQAVLDMVAETEFVVKRDGKVDMPESLETAEIAIGKGVY
RMGIGGLHSSESSIAHFSDENDTLIDRDVRSYYPSIILNEELYPTHLGR--VFLQVYRAI
FEERLAAK---------------------DAGNDTVADALKITINGTFGKLGSRWSIFYS
PDLLIQVTLTGQLCLLMLIEALEEDGIPVVSANTDGIVIKCPADREDDLLAVVRWWEETT
GFETEETRYKAVYSRDVNNYLAVYDAPKK----------------GKHY---KAKGAYAP
A----------GLQKNPTTEICVDAVADYLIHGTPVECTIRSCTDIRKFIAIKKVDGGAV
QG--ATFREEVVGTKMRKV---KGEYQ---------------------------------
--EVDATERVWNGDGNYLGKAVRFYYSTQSPGPIQYTRNG-----NMVGRSEGSRALMEL
VDE--LPDDLDYDWYIREAKDLIGQVGAGDIVLRHDPDTEYL-LT
>QIG62408.1_Pseudoalteromonas_phage_XC
M-----------------------------------------------------------
------------------------------------------------------------
KNPKVLDIECYSNYALFSFKCVETNRFREFELYEGK----------QLDKQSINKIMLNN
LTVSFNGLAYDLPMIVAALRGYTNEQLKALSDKLI-T------SGKPSWLVCKEQRLYVP
KQWDHIDLFNVAPGAA-SLKIYGGRLHSKKLQDLPIEPHELISPSQRDELRLYCRN-DLE
TTQDLLKELDKQIKLRIDLTERYGLDLRSKSDAQIAEAIIKDYLTE-KGVYVA---RRTA
EV-KPFKYRVPDWVL-FHTETFNNVLQAVKECVFAVNDKGSVILPKELNKA-IDFCGAKY
KFGIGGLHSQEKKQVVVCGEDEMFGEYDLTSMYPTIIIEQQLYPKHLTR--KFLDTYTKI
KDERVKAK---------------------QEGNTVVDKAYKILLNGSYGKFGSKYSYLYS
PELLIQTTITGQLSLLMIIERLESAGVNVVSANTDGINVVFKKTQLNQVENIIFQWELET
GYNFEWTQYDSVFSRDVNSYCAI----KH----------------GGGI---KGKGAYAE
P----------NLMKNPTNEICVQAVKEYLADGVSIEGTVKACTDITKFISVRSVTGGAV
W---------------REN-----------------------------------------
----------------YLGKAVRFYYSKDGD-TIHYKKNG-----NKVPKSDGAKPLMDL
CEG--LPDDLNHQWYIDEAISLLNDLGVAY----HA---------
>Pseudoalteromonas_phage_AL_QIG62464.1
M-----------------------------------------------------------
------------------------------------------------------------
KNPKVLDIECYSNYALFSFKCVETNRFREFELYEGK----------PLDKQSINKIMRNN
LTVSFNGLAYDLPMIVAALKGYTNEQLKALSDILI-T------SGKPSWLVCKEQKLYVP
KQWDHIDLFNVAPGAA-SLKIYGGRLHSKKLQDLPIEPHELISPSQRDKLRLYCRN-DLE
TTQDLLKDLDKQIKLRVDLTERYGLDLRSKSDAQIAEAIIKDYLTE-KGVNVA---KRTT
EV-KPFKYRVPEWVL-FHTETFNNVLQAVEECVFTVNDKGSVILPKELNKA-IDFCGAKY
KFGIGGLHSQEKKQVVVCGEDEMFGEYDLTSMYPTIIIEQQLYPKHLTR--KFLDTYTKI
KDERVKAK---------------------QEGNTVVDKAYKILLNGSYGKFGSKYSYLYS
PELLIQTTITGQLSLLMIIERLESAGVNVVSANTDGINVVFKKTQLNQVENIIFQWELET
GYNFEWTQYDSVFSRDVNSYCAI----KH----------------GGGI---KGKGAYAE
P----------NLMKNPTNEICVQAVKEYLACGVSIEKTVRACKDVTKFICIRSVTGGAV
W---------------REN-----------------------------------------
----------------YLGKAVRFYYSKDGD-TIHYKKNG-----NKVPKSDGAKPLMDL
CEV--LPDDLNHQWYIDEAISLLNDLGVAY----HA---------
>Pseudomonas_phage_JG054_YP_010106955.1
M-RADALGLFW----------------------------------------------EDR
PPPPKEKAEKAKRTPPDPVWLSPDYLPGLEEALRFPM--QVMTDAELVQ-------AAMA
RDRLLFDIECYVNYFIASFRSLATGKAVFFEMYDGH----------PLDINRLGWVMQNF
TTVGFNSLSYDLPITFLALAGKPTELLKHATNQII-V------ENWRGSDVLKQYKVKAL
K-VDHIDLIEVAPLRA-SLKIYGGRLHVPRMQDLPFHPDTVLTPDQIACVRWYNINSDLT
STAFLHECLREHLDLRTTLSNETGIDLRSKSDAQIAESVIADEMTRRMGRRPE---KPTI
DVGTAYRYRVPHFIQ-YQSPLMNWALSVVANANFLVDETGSIGMPEEIKALQLDINGSVY
RMGIGGLHSSESSVAHHSDENYILIDKDVTSYYPFIIMNLGLFPHHLGP--TFLHVYKNI
VDRRIAAK---------------------ERGDKVTSDSLKITINGSFGKLGSKYSILYS
PDLLIQVTVTGQLSLLMLIERLEIAGIHVVSANTDGIVIKCPRNGQGIMEGIIAQWERDT
GFQTEGTNYKALYSRDVNNYIAV----KE----------------DGST---KCKGAYAN
PWASKK-NMAERLHKNPTTTICVEAVEALLTKNVPIMTTVRGCKDITKFVSVRSVKGGAV
KV--WERIPPPAHSSQEELLKMAGFVPF-----------SKDSWVRAEDTVGRHAMATDR
AYKIAWDELSKPGLTEFLGKSIRWYYAVGVQGELVYATNG-----NKVPRSDGAKPLMDL
PDE--FPNDVDFEWYEAECEKILRAIGYSS----KA---------
>Pseudomonas_phage_QuinobequinP09_QFR59684.1
M-RADALGLFW----------------------------------------------EDR
PPPPKEKAEKAKRTPPDPVWLRPDYLPGLEEALRFPI--LVMNDAEVLH-------AAMT
RDRLLFDIECYENYFIASFRSLATGKTVFFEMYDGH----------PLDVGKLRWVLENT
TTVGFNSLSYDLPITFLALAGKPNALLKHATNQII-L------EGWRGSDVMKQYKVKGV
K-IDHIDLIEVAPLRA-SLKIYGGRLHVPRMQDLPFHPDTVLSPEQIACVRWYNINSDLT
STAFLHECLRDHLDLRTTLSNESGIDLRSKSDAQIAEAVIAEEMTRRMGRRPE---KPVI
EVGTAYRYRVPHFIR-YQSQLMNWALSVVANANFLVDETGSIGMPEEIKALQLDINGSVY
RMGIGGLHSSESTAAHHSDENYILIDKDVTSYYPFIILNLGLYPHHLGP--TFLHVYKNI
VDRRIAAK---------------------ERGDKVTADSLKITINGSFGKLGSKYSILYS
PDLLIQVTVTGQLSLLMLIERLELAGIHVVSANTDGIVIKCPRKGQHVMDQIIAQWEQDT
GFQTEGTIYKSLYSRDVNNYIAV----KE----------------DGST---KCKGAYAN
PWASKK-NMAERLHKNPTNTICVEAVEALLTKNVPIMSTVRGCKDITKFVSVRSVKGGAV
KV--WDRIPPPAHSSQEELLRMAGFVPF-----------SKDSWVREGDTIGRAAMNTER
AYKAAWDELSKPGLTEYLGKSIRWYYAVGVQGEIVYATNG-----NKVPRSEGAKPMMDL
PDE--FPADVDFEWYEQECEKILQAIGYSS----KA---------
>Pseudomonas_phage_vB_PaeS_PAJD1_QTP92348.1
M-RADALGLFW----------------------------------------------EDR
PPPPKEKAEKAKRTPPDPVWLRPDYLPRLEEALRFPI--LVMNDAEVLH-------AAMT
RDRLLFDIECYENYFIASFRSLATGKAVFFEMYDGH----------PLDVGKLRWVLENT
TTVGFNSLSYDLPITFLALAGKPNALLKHATNQII-L------EGWRGSDVMKQYKVKGV
K-IDHIDLIEVAPLRA-SLKIYGGRLHVPRMQDLPFHPDTILSPEQIACVRWYNINSDLT
STAFLHECLRDHLDLRTTLSNESGIDLRSKSDAQIAEAVIAEEMTRRMGRRPE---KPVI
EVGTAYRYRVPHFIR-YQSQLMNWALSVVANANFLVDETGSIGMPEEIKALQLDINGSVY
RMGIGGLHSSESTAAHHSDENYILIDKDVTSYYPFIILNLGLYPHHLGP--TFLHVYKNI
VDRRIAAK---------------------ERGDKVTADSLKITINGSFGKLGSKYSILYS
PDLLIQVTVTGQLSLLMLIERLEMAGIHVVSANTDGIVIKCPRKGQHIMDQIIAQWEQDT
GFQTEGTIYKSLYSRDVNNYIAV----KE----------------DGST---KCKGAYAN
PWASKK-NMAERLHKNPTNTICVEAVEALLTKNVPIMTTVRGCKDITKFVSVRSVKGGAV
KV--WDRIPPPAHSSQEELLRMAGFVPF-----------SKDSWVREGDTIGRAAMNTER
AYKAAWDELSKPGLTEYLGKSIRWYYAVGVQGEIVYATNG-----NKVPRSEGAKPMMDL
PDE--FPADVDFEWYEQECEKILQAIGYSS----KA---------
>Pseudomonas_phage_JG012_ARB11098.1
M-RADALGLFW----------------------------------------------EDR
PPPPKEKAEKAKRTPPDPVWLRPDYLPGLEEALRFPV--LVMNDAEVLH-------AAMT
RDRLLFDIECYENYFIASFRSLATGKAVFFEMYDGH----------PLDVGKLRWVLENT
TTVGFNSLSYDLPITFLALAGKPNALLKRATNQII-L------EGWRGSDVMKQYKVKGV
K-IDHIDLIEVAPLRA-SLKIYGGRLHVPRMQDLPFHPDTVLSPEQIACVRWYNINSDLT
STAFLHECLRDHLDLRTTLSNETGIDLRSKSDAQIAEAVIAEEMTRRMGRRPE---KPVI
EVGTAYRYRVPHFIR-YQSQLMNWALSVVANANFLVDETGSIGMPEEIKALQLDINGSVY
RMGIGGLHSSESTAAHHSDENYILIDKDVTSYYPFIILNLGLYPHHLGP--TFLHVYKNI
VDRRIAAK---------------------ERGDKVTADSLKITINGSFGKLGSKYSILYS
PDLLIQVTVTGQLSLLMLIERLELAGIHVVSANTDGIVIKCPRKGQHVMDQIIAQWEQDT
GFQTEGTIYKSLYSRDVNNYIAV----KE----------------DGST---KCKGAYAN
PWASKK-NMAERLHKNPTNTICVEAVEALLTKNVPIMTTVRGCKDITKFVSVRSVKGGAV
KV--WDRIPPPAHSSQEELLKMAGFVPF-----------SKDSWVREGDTIGRAAMNTER
AYKAAWDELSKPGLTEYLGKSIRWYYAVGVQGEIVYATNG-----NKVPRSDGAKPMMDL
PDE--FPADVDFEWYEQECEKILQAIGYSS----KA---------
>Pseudomonas_phage_NP1_YP_009285843.1
M-RADALGLFW----------------------------------------------EDR
PPPPKEKAEKAKRTPPDPVWLRPDYLPGLEEALRFPV--LVMNDAEVLH-------AAMT
RDRLLFDIECYENYFIASFRSLATGKAVFFEMYDGH----------PLDVGKLRWVLENT
TTVGFNSLSYDLPITFLALAGKPNALLKRATNQII-L------EGWRGSDVMKQYKVKGV
K-IDHIDLIEVAPLRA-SLKIYGGRLHVPRMQDLPFHPDTVLSPEQIACVRWYNINSDLT
STAFLHECLRDHLDLRTTLSNESGIDLRSKSDAQIAEAVIAEEMTRRMGRRPE---KPVI
EVGTAYRYRVPHFIR-YQSQLMNWALSVVANANFLVDETGSIGMPEEIKALQLDINGSVY
RMGIGGLHSSESTAAHHSDENYILIDKDVTSYYPFIILNLGLYPHHLGP--TFLHVYKNI
VDRRIAAK---------------------ERGDKVTADSLKITINGSFGKLGSKYSILYS
PDLLIQVTVTGQLSLLMLIERLELAGIHVVSANTDGIVIKCPRKGQHIMDQIIAQWEQDT
GFQTEGTIYKSLYSRDVNNYIAV----KE----------------DGST---KCKGAYAN
PWASKK-NMAERLHKNPTNTICVEAVEALLTKNVPIMTTVRGCKDITKFVSVRSVKGGAV
KV--WERIPPPAHSSQEALLKMAGFVPF-----------SKDSWVREGDTIGRAAMNTER
AYKAAWDELSKPGLTEYLGKSIRWYYAVGVQGEIVYATNG-----NKVPRSEGAKPMMDL
PDE--FPADVDFEWYEQECEKILQAIGYSS----RA---------
>Pseudomonas_phage_PaMx25_YP_009603583.1
M-RADALGLFW----------------------------------------------EDR
PPPPKEKAEKAKRTPPDPVWLRPDYLPGLEEALRFPV--LVMNDAEVLH-------AAMT
RDRLLFDIECYENYFIASFRSLATGKAVFFEMYDGH----------PLDVGKLRWVLENT
TTVGFNSLSYDLPITFLALAGKPNALLKRATNQII-L------EGWRGSDVMKQYKVKGV
K-IDHIDLIEVAPLRA-SLKIYGGRLHVPRMQDLPFHPDTVLSPEQIACVRWYNINSDLT
STAFLHECLRDHLDLRTTLSNETGIDLRSKSDAQIAESVIAEEMTRRMGRRPE---KPVI
EVGTAYRYRVPHFIR-YQSQLMNWALSVVANANFLVDETGSIGMPEEIKALQLDINGSVY
RMGIGGLHSSESTAAHHSDENYILIDKDVTSYYPFIILNLGLYPHHLGP--TFLHVYKNI
VDRRIAAK---------------------ERGDKVTADSLKITINGSFGKLGSKYSILYS
PDLLIQVTVTGQLSLLMLIERLELAGIHVVSANTDGIVIKCPRKGQHVMDQIIAQWEQDT
GFQTEGTIYKSLYSRDVNNYIAV----KE----------------DGST---KCKGAYAN
PWASKK-NMAERLHKNPTNTICVEAVEALLTKNVPIMTTVRGCKDITKFVSVRSVKGGAV
KV--WDRIPPPAHSSQEELLKLAGFVPF-----------SKDSWVREGDTIGRAAMNTER
AYKAAWDELSKPGLTEYLGKSIRWYYAVGVQGEIVYATNG-----NKVPRSEGAKPMMDL
PDE--FPADVDFEWYEQECEKILKAIGYQV----D----------
>Sphingomonas_phage_vB_StuS_MMDA13_QHB80459.1
MARNDSIGFFW----------------------------------------------DDT
PPPKPPKKEQVKRIPPKPTWLDPSYLPGLAEALRFPV--QYMTLEDLAI-------ARQQ
RQELITDVECYGNYFLVIFTNLVTGKIALVEEYEGGP---------PLDRRKLKWLLENY
TCVTFNGINYDIPMCEMAVHGLSLAALKRASDQII-A------EEMRGSDVRRKNKAQAI
K-CDHIDLIEVAPLFA-SLKGYAGRMHSRKMQDLPFHPATLLSPEQIAIVRWYCVN-DTH
NTAHLRETLKEQIELRYTLSNEYKVDLRSKSDAQIAEAVMAAELQRRTGVRPK---KPEI
EVGTTFRYQVPPWMQ-FRSPLMQWALGVVARAKFVVDYTGSIAMPEEIKDLKLDINGTIY
TMGIGGLHSTESTVAHHTDKDYIIIDKDVESFYPRIILNQGMYPEHLGP--VFLQVYRTI
VDRRLKAK---------------------ADGNKPVADSLKIVINGSFGKFGSKYSILYA
PNFLTQTTLTGQLSILLLIEMLEYAGIHVVSANTDGIVIKCPRNAVHVLDAVVAEWEQRT
QYKTEETRYLSLYSRDVNNYIAV----KQKFDKATNTWLE---VPDG-T---KCKGAYAN
PWNDPK-NLAMRLHKNPTTTVCVEAVEALLIKGVPLDHTIRNERDIRKFVTVRSVKGGAV
KV--WSSTI-PEHSSKEELIRAAGFIEF-----------AKDSWIREGES-DRYARHTET
AYKVACEQLAVPGETEFVGKTVRWYYAKNVEGELVYAMSG-----NKVPRSDGAMPCMAY
NDNHLVPDDVDHDWYINEATRILRDIGAIQ----EQAA-------
>Pseudomonas_phage_Iggy_QEA09760.1
M-RSDALGLFW----------------------------------------------RDE
PPVKKTAAPKVKRKPPTPTWLNDDYLPGLEEALNAQL--PVMSDGMLAR----WGDLPTG
RGTMVFDVEIYKNYFLAAFHHLESGQLVYVESDAFG----------TIDVRKLEYIMTHF
LTVGFNSIPFDCPITTLALAGVSVPRIKEAVDMLI-Q------EEMPWRDMLKLYKVKQR
RDFNHIDLREVAPLSG-SLKIYSGRLHAKRMQDLPFPPDRVLTDDQIAITRYYCCN-DLA
NTKLMYESLAGQLDLRVQMSAEYNIDLRSKSDAQIAEYVIGAEVAKLTGDRCH---RPVV
PPGTAYRYRTPNYMQHFQTQTMRDVLKVVQDAKFIVADHGSIETPPTIGDLKVPIGKGVY
TMGIGGLHSTEKKTAHIASAEYKLFDIDVTSYYPSIILNQGLFPHHMGQ--AFLTVYRNL
VNRRISAK---------------------RAKQALIAASLKIVINGSYGKLGSKWSILYA
PDLLVQVTMTGQLSLLLLIEWFEMQGIQVVSANTDGIVVKPHVSQVDLMHQTIKYWEHVT
NFEMEHTEYSGLYSKDVNNYIAV----KT----------------DGSV---KGKGLYAN
PWDDGEGDRAPWMHKNPATQICVKAVTELLSRGTPVAKTIMNCTDLTQFVSVRSVRGGAV
QV--LEKSVPPAHRSMEELVHLAGFQPY-----------HGGMYVLPGTE-GR-AWTLAE
AYDTALGMLTTPEKCVYLGKSVRWYYATGNNGELVYAESG-----NKVAKSDGAKPLMDL
PDS--MPQDINYEWYITEAEKILTHIGYV----------------
>Pseudomonas_virus_PBPA162_QDB70849.1
M-RSDALGLFW----------------------------------------------RDE
PPVKKTAAPKVKRKPPTPTWLNDDYLPGLEEALNAQL--PVMSDGMLAR----WGELPTG
RGTMVFDVEIYKNYFLAAFHHLESGQLVYVESDAFG----------TIDVRKLDYIMTHF
LTVGFNSIPFDCPITTLALAGVSVPRIKEAVDMLI-Q------EEMPWRDMLKLYKVKQR
RDFNHIDLREVAPLSG-SLKIYSGRLHAKRMQDLPFPPDRVLTDDQIAITRYYCCN-DLA
NTKLMYESLAGQLDLRVQMSAEYNIDLRSKSDAQIAEYVIGAEVAKLTGDRCH---RPVV
PPGTAYRYRTPNYMQHFQTQTMRDVLKVVQDAKFIVADHGSIETPPTIGDLKVPIGKGVY
TMGIGGLHSTEKKTAHISSTEYKLFDIDVTSYYPSIILNQGLFPHHMGQ--AFLTVYRNL
VNRRISAK---------------------RAKQALIAASLKIVINGSYGKLGSKWSILYA
PDLLVQVTMTGQLSLLLLIEWFEMQGIQVVSANTDGIVVKPHVSQVDLMHQTIKYWEHVT
NFEMEHTEYSGLYSKDVNNYIAV----KT----------------DGSV---KGKGLYAN
PWADGEGDRAPWMHKNPATQICVKAVTELLSRGTPVAKTIMNCTDLTQFVSVRSVRGGAV
QV--LEKSVPPAHRSMEELVHLAGFQPY-----------HGGMYVLPGTE-GR-AWTLAE
AYDTALGMLTTPEKCVYLGKSVRWYYATGNNGELVYAESG-----NKVAKSDGAKPLMDL
PDS--MPQDINYEWYITEAEKILTHIGYV----------------
>Alteromonas_phage_vB_AcoSR7M_YP_009859592.1
M-RSDSFGMFWTNENDKLAKKHEILQDEGWLQIYPGFWAEKRLIDKGADPNDIIVGMEQA
YQLARDSKSKPKAVPPEPTWLSADYLPYLKESLEFDV--PLFTDAELIDLSYEW-YNTGR
KHELVFDIECYVNYFLIAFKSPKLQKVVYFETGEGLG---------ELNIPKLKWLLAKF
TIIGFNSNGYDIHIAAMALAGCSTQAMKTATTAII-E------YREPGWRVLRGYKVKKL
E-CDHIDIMEVAPLMA-SLKIYGGRMHSKKMQDLPFPPDATLTDKQIAIVRFYCVN-DLQ
TTEDLLKEIGPDITLREELSGEYGLDLRSKSDAQIAEAVLASEIQKISGTRAH---RVEI
EPGSVYRYRVPSFIR-YSTPLMQGVLQQVANAQYVVNEHGKIGLPPEIKELQIKINNSVY
TMGIGGLHSTEKSAIHYDNEHYALIDRDVTSYYPFIILLLGLFPHHLGR--EFLTAYRKI
VEKRLAAK---------------------KSGDKRTANSLKIVINGSFGKFGSQYSTLYS
PDLLIQTTITGQLSLLMLIERLELAGIQVVSANTDGIVIKPLKRDVERMNGIIEQWEADT
GFNTEETRYSALYSRDVNNYVAV----THK-----DEWEEGQSVRDR-V---KTKGAFAD
P----------GLSKNPQNLICVEAVISYLVDNKPIHETIRSCKDIQKFVTVRTVSGGGV
KL--HENA----------------------------------------------------
-------------DNEYLGKAIRWYYSTETETSIVYAKNG-----NTVPKSVGAKPLMEL
TNE--FPNDVDYDWYERECDKIMRTLGCA----------------
>Enterobacteria_phage_9g_YP_009032324.1
M-RKDAIGFFW----------------------------------------------EDL
PPTKKEKKQKVKRQPVERVWERPDYLPGLDVAMRFAANDPRMTDGELVE-------MYFA
QETFVYDIECYKNYFLVAFKGVKFGKVYYLEMTAGQ----------TLDTEKYEWIMKNF
RTVGFNSRNYDNTMTFLAIAGLTVDKLKEASDRMI-Q------EEWAPWDILNSFGVKQF
W-IDHIDVQEVAPGFG-SLKLYGGRMHMQKLQDLPFPPHWALSVEQIAIVRFYCIN-DLD
TTMALFNSLEEQIHLREIMSEEYKVDLRSKSDAQIAEAVIRHEMKEMLGFVPQ---KGMV
EVGRTFKYNPPVWLG-FQTPLMKSVFQVVLDSYFRVAEDGKIKQPSTMNSLKFTINQTTY
NMGIGGLHSCEELMEIVPSEDEEMWDADVTSYYPICIINQQLYPEHLGP--RFIDIFVKI
VERRIAAK---------------------MAHDDKTAQTLKIVINGSYGKFGSPFSILYA
PHLIIQTTLTGQLALLMLIETLELNGIQVVSANTDGIVIKPCKAKKQLMTDIIKWWEETT
GFEMELNQYLRLNSANVNNYVAI----KA----------------DGKA---KRKGWFAE
T----------GLAKNAEGEIIMDAVVNLLRDGTPIAKTITECQDIRKFVCIKTANGGAA
W-----------------------------------------------------------
-------------NSEPLGKVVRWYYTKEEVPEILIVKSG-----GRVGKTAGGKPMMEL
TDQ--LPPDLNHEVYIAKAEKLLEKLAYAA---------------
>Escherichia_phage_vB_EcoS_HdSG1_QBQ81054.1
M-RKDAIGFFW----------------------------------------------EDL
PPAKKEKKQKVKRQPVERVWERPDYLPGLDAAMRFAANDPRMTDGELVE-------MYFA
QETFVYDIECYKNYFLVAFKGVKFGKVYYLEMTAGQ----------TLDTEKYQWIMKNF
RTVGFNSRNYDNTMTFLAIAGLTVDKLKEASDRMI-Q------EEWAPWDILNSFGVKQF
W-IDHIDVQEVAPGFG-SLKLYGGRMHMQKLQDLPFPPHWALSVEQIAIVRFYCIN-DLD
TTMALFNSLEEQIHLREIMSEEYKVDLRSKSDAQIAEAVIRHEMKEMLGFVPQ---KGMV
EVGRTFRYNPPVWLG-FQTPLMKSVFQVVLDSYFRVAEDGKIKQPSTMNSLKFTINQTTY
NMGIGGLHSCEELMEIVPSEDEEMWDADVTSYYPICIINQQLYPEHLGP--RFIDIFVKI
VERRIAAK---------------------MAHDDKTAQTLKIVINGSYGKFGSPFSILYA
PHLIIQTTLTGQLALLMLIETLELNGIQVVSANTDGIVIKPCKAKKQLMTDIIKWWEETT
GFEMELNQYLRLNSANVNNYVAI----KA----------------DGKA---KRKGWFAE
T----------GLAKNAEGEIIMDAVVNLLRDGTPIAKTITECQDIRKFVCIKTANGGAA
W-----------------------------------------------------------
-------------NNEPLGKVVRWYYTKEEVPEILIVKSG-----GRVGKTAGGKPMMEL
TDQ--LPPDLNHEVYIAKAEKLLEKLAYAA---------------
>Enterobacteria_phage_JenK1_YP_009219309.1
M-RKDAIGFFW----------------------------------------------EDL
PPAKKEKKQKVKRQPVERVWERPDYLPGLDAAMRFAANDPRMTDGELVE-------MYFA
QETFVYDIECYKNYFLVAFKGVKFGKVYYLEMTAGQ----------TLDTEKYEWIMKNF
RTVGFNSRNYDNTMTFLAIAGLTVDKLKEASDRMI-Q------EEWAPWDILNSFGVKQF
W-IDHIDVQEVAPGFG-SLKLYGGRMHMQKLQDLPFPPHWALSVEQIAIVRFYCIN-DLD
TTMALFNSLEEQIHLREIMSEEYKVDLRSKSDAQIAEAVIRHEMKEMLGFVPQ---KGMV
EVGRTFRYNPPVWLG-FQTPLMKSVFQVVLDSYFRVAEDGKIKQPSTMNSLKFTINQTTY
NMGIGGLHSCEELMEIVPSEDEEMWDADVTSYYPICIINQQLYPEHLGP--RFIDIFVKI
VERRIAAK---------------------MAHDDKTAQTLKIVINGSYGKFGSPFSILYA
PHLIIQTTLTGQLALLMLIETLELNGIQVVSANTDGIVIKPCKAKKQLMTDIIKWWEETT
GFEMELNQYLRLNSANVNNYVAI----KA----------------DGKA---KRKGWFAE
T----------GLAKNAEGEIIMDAVVNLLRDGTPIAKTITECQDIRKFVCIKTANGGAA
W-----------------------------------------------------------
-------------NSEPLGKVVRWYYTKEEVPEILIVKSG-----GRVGKTAGGKPMMEL
TDQ--LPPDLNHEVYIAKAEKLLEKLAYAA---------------
>Enterobacteria_phage_JenP1_YP_009220000.1
M-RKDAIGFFW----------------------------------------------EDL
PPAKKEKKQKVKRQPVERVWERPDYLPGLDAAMRFAANDPRMTDGELVE-------MYFA
QETFVYDIECYKNYFLVAFKGVKFGKVYYLEMTAGQ----------TLDTEKYEWIMKNF
RTVGFNSRNYDNTMTFLAIAGLTVDKLKEASDRMI-Q------EEWAPWDILNSFGVKQF
W-IDHIDVQEVAPGFG-SLKLYGGRMHMQKLQDLPFPPHWALSIEQIAIVRFYCIN-DLD
TTMALFNSLEEQIHLREIMSEEYKVDLRSKSDAQIAEAVIRHEMKEMLGFVPQ---KGMV
EVGRTFRYNPPVWLG-FQTPLMKSVFQVVLDSYFRVAEDGKIKQPSTMNSLKFTINQTTY
NMGIGGLHSCEELMEIVPSEDEEMWDADVTSYYPICIINQQLYPEHLGP--RFIDIFVKI
VERRIAAK---------------------MAHDDKTAQTLKIVINGSYGKFGSPFSILYA
PHLIIQTTLTGQLALLMLIETLELNGIQVVSANTDGIVIKPCKAKKQLMTDIIKWWEETT
GFEMELNQYLRLNSANVNNYVAI----KA----------------DGKA---KRKGWFAE
T----------GLAKNAEGEIIMDAVVNLLRDGTPIAKTITECQDIRKFVCIKTANGGAA
W-----------------------------------------------------------
-------------NSEPLGKVVRWYYTKEEVPEILIVKSG-----GRVGKTAGGKPMMEL
TDQ--LPPDLNHEVYIAKAEKLLEKLAYAA---------------
>Enterobacteria_phage_JenP2_YP_009216968.1
M-RKDAIGFFW----------------------------------------------EDL
PPAKKEKKQKVKRQPVERVWERPDYLPGLDAAMRFAANDPRMTDGELVE-------MYFA
QETFVYDIECYKNYFLVAFKGVKFGKVYYLEMTAGQ----------TLDTEKYEWIMKNF
RTVGFNSRNYDNTMTFLAIAGLTVDKLKEASDRMI-Q------EEWAPWDILNSFGVKQF
W-IDHIDVQEVAPGFG-SLKLYGGRMHMQKLQDLPFPPHWALSIEQIAIVRFYCIN-DLD
TTMALFNSLEEQIHLREIMSEEYKVDLRSKSDAQIAEAVIRHEMKEMLGFVPQ---KGMV
EVGRTFRYNPPVWLG-FQTPLMKSVFQVVLDSYFRVAEDGKIKQPSTMNSLKFTINQTTY
NMGIGGLHSCEELMEIVPSDDEEMWDADVTSYYPICIINQQLYPEHLGP--RFIDIFVKI
VERRIAAK---------------------MAHDDKTAQTLKIVINGSYGKFGSPFSILYA
PHLIIQTTLTGQLALLMLIETLELNGIQVVSANTDGIVIKPCKAKKQLMTDIIKWWEETT
GFEMELNQYLRLNSANVNNYVAI----KA----------------DGKA---KRKGWFAE
T----------GLAKNAEGEIIMDAVVNLLRDGTPIAKTITECQDIRKFVCIKTANGGAA
W-----------------------------------------------------------
-------------NSEPLGKVVRWYYTKEEVPEILIVKSG-----GRVGKTAGGKPMMEL
TDQ--LPPDLNHEVYIAKAEKLLEKLAYAA---------------
>Escherichia_phage_BRET_AZF88933.1
M-RKDAIGFFW----------------------------------------------EDL
PPAKKEKKQKVKRQPVEMVWERPDYLPGLDAAMRFAANDPRMTDGELVE-------MYFA
QETFVYDIECYKNYFLVAFKGVKFGKVYYLEMTAGQ----------TLDTEKYEWIMKNF
RTVGFNSRNYDNTMSFLAIAGLTVDKLKEASDRMI-Q------EEWAPWDVLNSFGVKQF
W-IDHIDVQEVAPGFG-SLKLYGGRMHMQKLQDLPFPPHWALSIEQIAIVRFYCIN-DLD
TTMALFNSLEEQIHLREIMSEEYKVDLRSKSDAQIAEAVIRHEMKEMLGFVPQ---KGMV
EVGRTFRYNPPVWLG-FQTPLMKSVFQVVLDSYFRVAEDGKIKQPSTMNSLKFTINQTTY
NMGIGGLHSCEELMEIVPSEDEEMWDADVTSYYPICIINQQLYPEHLGP--RFIDIFVKI
VERRIAAK---------------------MAHDDKTAQTLKIVINGSYGKFGSPFSILYA
PHLIIQTTLTGQLALLMLIETLELNGIQVVSANTDGIVIKPCKAKKQLMTDIIKWWEETT
GFEMELNQYLRLNSANVNNYVAI----KA----------------DGKA---KRKGWFAE
T----------GLAKNAEGEIIMDAVVNLLRDGTPIAKTITECQDIRKFVCIKTANGGAA
W-----------------------------------------------------------
-------------NSEPLGKVVRWYYTKEEVPEILIVKSG-----GRVGKTAGGKPMMEL
TDQ--LPPDLNHEVYIAKAEKLLEKLAYAA---------------
>Escherichia_phage_vB_EcoS_SP8_QLF80467.1
M-RKDAIGFFW----------------------------------------------TDL
PPAKKEKKQKVKRQPVERVWERPDYLPGLDAAMRFAANDPRMTDGELVE-------MYFA
QETFVYDIECYKNYFLVAFKGVKFGKVYYLEMTAGQ----------TLDTEKYEWIMKNF
RTVGFNSRNYDNTMTFLAIAGLTVDKLKEASDRMI-Q------EEWAPWDILNSFGVKQF
W-IDHIDVQEVAPGFG-SLKLYGGRMHMQKLQDLPFPPHWALSVEQIAIVRFYCIN-DLD
TTMALFNSLEEQIHLREIMSEEYKVDLRSKSDAQIAEAVIRHEMKEMLGFVPQ---KGMV
EVGRTFRYNPPVWLG-FQTPLMKSVFQVVLDSYFRVAEDGKIKQPSTMNSLKFTINQTTY
NMGIGGLHSCEELMEIVPSEDEEMWDADVTSYYPICIINQRLYPEHLGP--RFIDIFVKI
VERRIAAK---------------------MAHDDKTSQTLKIVINGSYGKFGSPFSILYA
PHLIIQTTLTGQLALLMLIETLELNGIQVVSANTDGIVIKPCKAKKQLMTDIIKWWEETT
GFEMELNQYLRLNSANVNNYVAI----KA----------------DGKA---KRKGWFAE
T----------GLAKNAEGEIIMDAVVNLLRDGTPIAKTITECQDIRKFVCIKTANGGAA
W-----------------------------------------------------------
-------------NSEPLGKVVRWYYTKEEVPEILIVKSG-----GRVGKTAGGKPMMEL
TDQ--LPPDLNHEVYIAKAEKLLEKLAYAA---------------
>Acinetobacter_phage_Loki_YP_009626207.1
M------TLFN----------------------------------------------AES
LVVNKRSKNKPKDIPKVL-----KHFPIVNK--------PYVEFNDLEL-------YAAR
GSTLTFDIETYKNYFLIAFKCVESHKVVTFEKYGNV----------DLDANKLNWVLFNF
RLISFNGNKFDIPLAWLAVFGKPIYTINEVAQKLIFE------DNYRPRDVAKEFKFTMP
T-LNHIDLIELAPLQA-SLKTYSGRLHAPRMQDLPYDPSKLLTPEQMVDVRHYCVN-DLD
NTELLFRNLSADISLREELSAEYGQDLRSRSDAQIAEYVLSAECAKINGFHAF---TPKI
AVGTIYKYQPPEFIH-FQTPMMQRIFNDLLEADFVIIEGGAPKC-AYLDGLKISIGDSVY
RMGVGGLHSSESCVAYKAENGFLLIDRDVASYYPYIILNNKFYPKHLGE--AFLTVYQTI
VDRRIYAKHLSKS-----------EDKEIAKANKKTADSLKITINGSFGKLGSKWSKLYS
PDLLIQVTVTGQLCLLMLIEMLELNGIKVVSANTDGIVIMPHETQVDRLNEIVTMWENLT
NFETEETRYSALYSRDVNNYIAI----KEG---------------NKEY---KGKGVFGE
T----------NLKKQPTNEICAKAVAAYLMDGTPLRKTIEASENLTDFLTVKTVKGGAH
K-----------------------------------------------------------
-------------DGWLLGKAIRWYYAYDVDGTINYIMNG-----NTVPMSEGAKPCMDL
PPS--FPSDVNYDHYVDIANGMLHDMGVFK----K----------
>Xanthomonas_phage_FoX4_YP_010106955.1
M-R---------------------------------------------------------
-------------------------IP--------------------------------N
RTRAALDIESYKNYFLLGIKSFVSRKFVYFEMFKPRPGVPRTIDTFTPNKDRIKAILRTH
TVITFNGMNYDMPILSLALSGADTEEIKAAGDKII-V------GGIKPWQFRDLYECDTP
GYVDHIDLIEMAPGVAISLKTYGGRMGSKRLQDLPIHEAAIITPADRKELIPYNGN-DLD
TTIDLAENRAPQILLRENMSKEYGIDMRSKSDAQVAEAVIKSEIEKIKGRKLY---RPEI
KPGTTFFYKPPAFIQ-FKTKQMQDILEVARTSPFMITGSDKLQEPKALSDLKVRMGRSVY
SMGIGGLHSTESCVSYVSDEDYILLDRDVRAYYPQTILNCRLYPKQLGE--DFLRVYSKI
VARRVVAK---------------------KTGDKVTDEALKITINGSFGKFGSKWSVLYA
PDLMIQTTLTGQLALLMLIETLEEEGISVVSGNTDGIVIRCPRDRIHDLAYIMLSWEFDT
GYTTEETRYKALYSANVNNYIAIYEKPKQN--------------KDGSLTYHKGKGVYAD
F----------GITKNPQNAICVEAAVQYLVHGTPVAATIDSCDDIRKFLTVRNCKGGAM
KV--QGYTPAPEHATKEELLAKTGWEMEMVGKLKRWAGPASDSYNFDDDG----YLTLGE
AYKRALANATRIDSSEYLGKVVRWYRSDVTNTPIVSVSSG-----AKVAGADNAMPLMEL
PDA--FPDDVDFDFYTRETYEILRDIGAVL---------------
>Serratia_phage_JS26_YP_010000096.1
M-----------------------------------------------------------
-----------------------AYKP------------P-------------------R
RPLVTLDLEVYRNYFLFMVKDFKTRRVIFSEQHNIKEGS-------GLDIDRIKHLLRKY
TTVTFNGNGYDMPMLALALQGANCRKLKEASDHII-Q------HRLKPWDFRDIYEAEMP
GYVDTIDLMEVAPGDG-GLKLYGGRVHSRWMQDLPIEPDELITASVIPLMRRYCSN-DNE
VTIDLYEAMVEKIELRYDMSEQYGVDLRSKSDAQIAEAVIIGTLAKMRGCRPYDIKKPRV
PAGTKYRYNIPAFIS-FQTPEMQEILELVRNAWYIVKDDGSFDIPAELDKL-IPLGFGTY
KLGNGGLHSSEKRQVIIREADEILVDRDVASYYPMIILILKLFPKHLGE--AFLEVYRGI
VEGRLEAKGKKKKYKKAYDASGTDEDKRLMTHWDIITESLKIVINGSFGKLGSKYSKLYS
PDLMIQVTMTGQLALLMLIESLHLDGINVVSANTDGIIIHTKKRKGDLLDKHIKAWEAKT
GFETEDTPYTAVYSRDVNSYMAV----KE----------------DGTV---KAKGGFSD
P---HE-DLRVKLSTNPTNMICVTAVKAYLSKGTPLEETIRACTDVREFISVRRVNGGGL
LAD-EALPKKTTQKEMTEWLLAAGWEKT-----------GRRTFDHWDHK----EMDIID
AYDIVRSEV----GTEYLGKVVRWYYGKGSKKCIVYKTNG-----NTVSKSNGCVPLMTL
PDE--LPADVDYDWYIEEAKGMLESMGAFD-VEYEL---------
